# Supplementary material for: Speech-in-speech perception and executive function involvement
Source: PLoS One. 2017 Jul 14;12(7):e0180084. doi: 10.1371/journal.pone.0180084 (PMC5510830; doi:10.1371/journal.pone.0180084)
Supplement: S1 File — Data used for the analyses presented in this paper. (XLSX) [file pone.0180084.s001.xlsx]

## Sheet: PRIMING-RAW
ExperimentName	Subject	Session	Display.RefreshRate	Group	Block	amorce	BlackScreen.ACC	BlackScreen.RT	BlackScreen.RTTime	BlackScreen1.ACC	BlackScreen1.RT	BlackScreen1.RTTime	cgram_A	cgram_C	cible	CorrectJugment	CorrectResponse	cvcv_A	cvcv_C	deflem_A	deflem_C	defobs_A	defobs_C	duree	Ecoute	fichier_son	flux_1	flux_2	focus_flux_1	genre_A	genre_C	Hz_films_A	Hz_livres_A	Hzfilms_C	Hzlemfilms_A	Hzlemfilms_C	Hzlemlivre_A	Hzlemlivres_C	Hzlivres_C	lien	List1	List1.Cycle	List1.Sample	List2	List2.Cycle	List2.Sample	Mot_P_NP	nbhomogr_A	nbhomogr_C
CP_H_4	62	4	60.005	1	1	poussette				0	0	0		Mot	vampire	0	0							2274	Homme	35_VOC_120209-0030.wav	Jacques a eu la gentilesse de réparer la poussette en un instants	la fluctuation des température est bien mesurée de nos jours	In												11	1	1				température
CP_H_4	62	4	60.005	1	2	licorne				0	0	0		Mot	mafia	0	0							1448	Homme	29_VOC_120209-0030.wav	Eva pensait que la licorne avait existé il y a longtemps	Nôtre chef à du imposer une collecte pour renflouer les comptes	A												5	1	2				licorne
CP_H_4	62	4	60.005	1	3	coquin				0	0	0		Mot	motel	4	0							2189	Homme	32_VOC_120209-0030.wav	Cet individui n'est rien d'autre qu'un coquin sans le moindre scrupules	Martin et Jean-charles avaient presque toujours zéro sur vingt en dictée	In												8	1	3				degré
CP_H_4	62	4	60.005	1	4	insulte				0	0	0		Mot	parquet	4	0							2099	Homme	34_VOC_120209-0030.wav	A la réuninon Gaston a lancé une insulte à notre patron	les plus grandes particules de matière sont désormais bien observables	In												10	1	4				énoncé
CP_H_4	62	4	60.005	1	5					0	0	0		Non-Mot	arquile	4	4							1225	Homme	46_VOC_120209-0030.wav	Nous savons que l'humain est un être sociale qui ne peut rester seul	Antoine a pu filmer la conférence avec sa nouvelle caméra	In												22	1	5				araignée
CP_H_4	62	4	60.005	1	6					0	0	0		Non-Mot	empros	4	4							1697	Homme	48_VOC_120209-0030.wav	Il a du se rasé le soucil pour parce qu'il a perdu son parie	les réparateur ont demandé que nous déménagions nos papiers	In												24	1	6				écureuil
CP_H_4	62	4	60.005	1	7	intrus				0	0	0		Mot	suspect	4	0							967	Homme	26_VOC_120209-0030.wav	Il y a un intrus parmi les membres de notre comunauté	le nouveau texte de loi a été retoqué par les sénateurs	A												2	1	7				fric
CP_H_4	62	4	60.005	1	8					0	0	0		Non-Mot	devaires	0	4							1238	Homme	47_VOC_120209-0030.wav	Avec un tel slogan il ne devraient pouvoir augmenter beaucoup leur vente	Si tu veux je vais te préter ma sourie sans fil que j'au au bureau	In												23	1	8				préter
CP_H_4	62	4	60.005	1	9	légion				0	0	0		Mot	recrue	0	0							1009	Homme	25_VOC_120209-0030.wav	Ce fut une légion d'honneur qui lui a été attribué mardi	La commission des affaire sociale a reconnu son role décisif	A												1	1	9				légion
CP_H_4	62	4	60.005	1	10					0	0	0		Non-Mot	missige	0	4							1349	Homme	45_VOC_120209-0030.wav	En m'allongeant sur la banquette je me suis senti bien mieux tout de suite	Je ne sais pas encore très bien me servire de ce petit chalumeau	In												21	1	10				servire
CP_H_4	62	4	60.005	1	11					0	0	0		Non-Mot	encroc	0	4							2330	Homme	37_VOC_120209-0030.wav	La mairie a promu la construction d'une mosqué dans ce quartier	Le sommet européen a été organisé au Portugal	A												13	1	11				promu
CP_H_4	62	4	60.005	1	12	tortue				0	0	0		Mot	brouillon	4	0							2379	Homme	36_VOC_120209-0030.wav	La mari de ma sœur a gardé une petite tortue de floride	Ce week-end Bernard organise une fête pour l'anniversaire de son fils	In												12	1	12				parfait
CP_H_4	62	4	60.005	1	13					0	0	0		Non-Mot	eigneau	4	4							2079	Homme	38_VOC_120209-0030.wav	En arrivant à Paris j'ai appris le solfège en quelques semaies	Je n'ai trouvé aucun document intéressant dans ton sac à dos	A												14	1	13				barème
CP_H_4	62	4	60.005	1	14	tricot				0	0	0		Mot	tailleur	4	0							1465	Homme	28_VOC_120209-0030.wav	Elle a bientôt finit le tricot qu'elle a commencé il y a un mois	Mon directeur a effectué une belle croisière pendant les vacances	A												4	1	14				valet
CP_H_4	62	4	60.005	1	15	tibia				0	0	0		Mot	lagune	0	0							2371	Homme	31_VOC_120209-0030.wav	Durant le match d'hier il s'est cogné le tibia contre un piquet	Ce phénomène météorologique est rarisime dans nos régions	In												7	1	15				phénomène
CP_H_4	62	4	60.005	1	16					0	0	0		Non-Mot	minaf	0	4							1258	Homme	43_VOC_120209-0030.wav	Ce monsieur est le recteur de l'académie depuis 82	Je connais très bien cet artiste car nous étions à la fac ensemble	In												19	1	16				artiste
CP_H_4	62	4	60.005	1	17	tourisme				0	0	0		Mot	passeport	0	0							1022	Homme	27_VOC_120209-0030.wav	Avec ce tourisme de masse nous allons développer ce quartier	Après le neuvième jour de compétition on resentait la fatigue	A												3	1	17				masse
CP_H_4	62	4	60.005	1	18					0	0	0		Non-Mot	borane	4	4							1757	Homme	40_VOC_120209-0030.wav	Claire a renversé un sceau de javel sur mon T-short préféré	Les jeux olympiques ont eu lieu dans le pays le plus fermé du monde	A												16	1	18				neutron
CP_H_4	62	4	60.005	1	19	impôt				0	0	0		Mot	joyau	0	0							2149	Homme	33_VOC_120209-0030.wav	Il est tombé des nues en voyant sa feuille d'impot sur le revenu	les incendis ont duré toute la nuit malgré l'intervention des canadairs	In												9	1	19				incendis
CP_H_4	62	4	60.005	1	20					0	0	0		Non-Mot	eimard	0	4							2260	Homme	41_VOC_120209-0030.wav	Je me suis rendu compte que j'avais gardé un jeton de 100 euro	C'est un batiment que cet architecte a construit dans les années trente	A												17	1	20				jeton
CP_H_4	62	4	60.005	1	21					0	0	0		Non-Mot	marroine	4	4							2203	Homme	42_VOC_120209-0030.wav	Sébastien voudrait se faire enlever le tatouage qu'il a dans le dos	Avant que nous ne partions je dois remettre le courant dans le garage	A												18	1	21				simple
CP_H_4	62	4	60.005	1	22					0	0	0		Non-Mot	emmûre	4	4							1337	Homme	44_VOC_120209-0030.wav	Il a reçu un rappel envoyé par la préfecture de police	Mon ami Rémy une galerie d'art dans une village de bourgogne	In												20	1	22				amortisseur
CP_H_4	62	4	60.005	1	23					0	0	0		Non-Mot	aviste	0	4							2397	Homme	39_VOC_120209-0030.wav	Mon collaborateur serges semble avoir a une lubie ces dernier temps	Nous ne pouvons plus assumé nos fonctions suite au mauvais résultats	A												15	1	23				collaborateur
CP_H_4	62	4	60.005	1	24	repli				0	0	0		Mot	troupeau	4	0							1300	Homme	30_VOC_120209-0030.wav	il a arraché le repli que j'avais fait sur ma chemise orange	Il était vraiment aux premières loges pour admirer ce feu d'artifice	A												6	1	24				missile
CP_H_4	62	4	60.005	1	25		0	0	0					Non-Mot	fétouche	0	4							2524	Homme	41_VOC_120209-0041.wav	Il a ce fragment de poterie dans sa collection depuis qu'il est ados	Avec un tel enthousiasme il réussira à coup sur ces projets	In											ABS				217	1	1	coup
CP_H_4	62	4	60.005	1	26	pyramide	0	0	0				NOM	Mot	désordre	4	0	CVCVCVCV	CVCVCCCV	94	100	19	18	1668	Homme	38_VOC_120209-0038.wav	J'ai vu la grande Pyramide durant mon déplacement professionnel	Jean-Marc n'a pas nettoyer sa tasse à café depuis bien trop longtemps	In	0	1	5.25	4.8	12.34	7.02	13.64	10.14	42.23	39.12	NR				46	1	2	ouest	1	1
CP_H_4	62	4	60.005	1	27	excuse	0	0	0				NOM	Mot	pardon	4	0	VCCVCV	CVCCVC	100	96	15	29	2962	Homme	1_VOC_120209-0046.wav	Pour l'absence de vendredi il a son mot d'excuse signé des parents	la bibliothèque que je viens d'achetér m'a été livrée très tôt	In	0	1	29.43	11.28	54.7	61.58	55.62	23.51	26.89	26.08	R				90	1	3	crépit	2	2
CP_H_4	62	4	60.005	1	28		0	0	0					Non-Mot	magron	0	4							2282	Homme	6_VOC_120210-0060.wav	Je laisse mes cravates toujours pendues sur un cintre dans nôtre penderie	Je pense qu'il est dans l'interêt de tous d'apporter une explication	A											ABS				123	1	4	cravates
CP_H_4	62	4	60.005	1	29		0	0	0					Non-Mot	sabole	4	4							2480	Homme	30_VOC_120209-0048.wav	En voyant ce rivage les premiers touristes ont été impressionnés	Notre activitée est déclarée car nous payons tous beaucoup impôts	In											ABS				230	1	5	rituel
CP_H_4	62	4	60.005	1	30		0	0	0					Non-Mot	humelle	4	4							1043	Homme	38_VOC_120210-0072.wav	Je n'ai plus l'attache que tu m'as offerte à mon dernier anniversaire	Avant de prendre ta décision il faudra bien que tu réfléchisses	A											ABS				210	1	6	soupir
CP_H_4	62	4	60.005	1	31		0	0	0					Non-Mot	lagour	4	4							1279	Homme	33_VOC_120209-0037.wav	Tu vois ce cadran, il a appartenu à mon grand-père paternel	Le capitaine n'a pas été très convaincu par nôtre prestation	In											ABS				156	1	7	collage
CP_H_4	62	4	60.005	1	32	capsule	0	0	0				NOM	Mot	médaille	0	0	CVCCVCV	CVCVVCCV	100	96	21	28	1584	Homme	21_VOC_120209-0040.wav	J'ai retiré la capsule à l'aide de ce petit objet bien pratique	Tes branches de lunettes doivent être changés car elles ne sont plus adaptées	In	0	0	3.96	1.82	12.44	5.69	16.32	3.18	16.08	9.53	NR				47	1	8	branches	2	1
CP_H_4	62	4	60.005	1	33		0	0	0					Non-Mot	sifflourt	4	4							1016	Homme	43_VOC_120210-0067.wav	Après la secousse d'aujourd'hui nous seront plus prudent dorénavant	Vue depuis la colline l'appartement d'Hervé paraît vraiment très haut	A											ABS				200	1	9	menton
CP_H_4	62	4	60.005	1	34		0	0	0					Non-Mot	trabilme	0	4							2514	Homme	25_VOC_120209-0043.wav	Il mit ses manchettes préférés pour le mariage de son petit cousin	C'est une belle cité village que nous avons visité dans le soirée	In											ABS				211	1	10	village
CP_H_4	62	4	60.005	1	35		0	0	0					Non-Mot	écrume	4	4							1017	Homme	36_VOC_120210-0074.wav	Les grandes averses d'été n'ont pas encore été observées cette année	J'ai vu une rubrique dans un quotidien qui parlait de ton entreprise	A											ABS				124	1	11	poussière
CP_H_4	62	4	60.005	1	36		0	0	0					Non-Mot	foyeur	4	4							2426	Homme	39_VOC_120210-0077.wav	C'est bien la survie de notre planète qui est en jeu depuis cent ans	Il s'agit d'un élément que je n'avais pas encore considérer	A											ABS				130	1	12	large
CP_H_4	62	4	60.005	1	37		0	0	0					Non-Mot	lobard	0	4							1044	Homme	19_VOC_120209-0042.wav	Quand la belle saison sera revenue nous irons cueillir plein de fleurs	Cette promotion est uniquement valable jusqu'au 31 décembre	In											ABS				215	1	13	uniquement
CP_H_4	62	4	60.005	1	38		0	0	0					Non-Mot	feroille	0	4							2151	Homme	26_VOC_120209-0043.wav	C'est la même rengaine que j'entend à chaque fois que tu es très remonté	C'est une grande flèche qui a été posé sur le sommet de la tour	In											ABS				151	1	14	sommet
CP_H_4	62	4	60.005	1	39	dandy	0	0	0				NOM	Mot	raisin	4	0	CVCCV	CVVCVC	72	100	25	27	2398	Homme	40_VOC_120209-0034.wav	Nous ne l'avons jamais vu vêtu comme un dandy avant cette sortie	Luc et Maria ont beaucoup dormi depuis notre retour de Week-end	In	1	1	2.61	3.18	5.88	2.87	9.4	3.51	9.53	4.86	NR				18	1	15	robert	1	1
CP_H_4	62	4	60.005	1	40	tabouret	0	0	0				NOM	Mot	chaise	0	0	CVCVVCVC	CCVVCV	100	100	26	14	1445	Homme	25_VOC_120209-0036.wav	Claire a pris le tabouret que paul avait cassé la semaine dernière	Francine ne parle plus à son voisin de palier car il est grossier	In	1	0	2.79	15.47	32.7	3.19	40.02	18.38	118.31	86.35	R				109	1	16	palier	1	1
CP_H_4	62	4	60.005	1	41		0	0	0					Non-Mot	ivorre	4	4							2792	Homme	27_VOC_120209-0042.wav	Tiens bien ton guidon car on va passer sur une route couverte de pierres	Le dioxyde de carbone est naturellement présent dans l'atmosphère	In											ABS				238	1	17	dérivé
CP_H_4	62	4	60.005	1	42		0	0	0					Non-Mot	factoure	4	4							2744	Homme	8_VOC_120209-0038.wav	Selon ce proverbe, beaucoup d'évènement imprévus peuvent nous arrivés	Sur cette affaire de moeurs il y a enfin eu un accord de principe	In											ABS				212	1	18	graffiti
CP_H_4	62	4	60.005	1	43	pavé	0	0	0				NOM	Mot	photo	0	0	CVCV	CCVCV	100	100	25	22	2023	Homme	29_VOC_120210-0064.wav	Je me suis aperçu qu'on avait lancé un pavé sur ma voiture	La vue que nous avons depuis ce belvédère est assez extraordinaire	A	1	0	2.08	13.24	122.47	3	209.1	26.62	94.59	54.66	NR				15	1	19	aperçu	3	1
CP_H_4	62	4	60.005	1	44	gouverneur	0	0	0				NOM	Mot	marmite	0	0	CVVCVCCVVC	CVCCVCV	95	100	24	14	1528	Homme	1_VOC_120209-0037.wav	C'est le nouveau gouverneur qui a pris cette décision très radicale	Les océans recouvrent plus de soixante dix pourcent de la planète	In	1	0	20.96	16.35	2.35	21.73	3.21	18.38	14.66	8.38	NR				49	1	20	pourcent	1	1
CP_H_4	62	4	60.005	1	45		0	0	0					Non-Mot	locirne	0	4							2729	Homme	25_VOC_120209-0037.wav	C'est un beau pompier qui m'a apporter le calendrier cette année	Rien n'est plus insupportable que la circulation de ce boulevard	In											ABS				213	1	21	insuportable
CP_H_4	62	4	60.005	1	46	coiffeur	0	0	0				NOM	Mot	trésor	4	0	CVVCCVVC	CCVCVC	100	100	20	25	1199	Homme	10_VOC_120209-0034.wav	En voyant le coiffeur j'ai pensé qu'il fallait que tu prennes rendez-vous	J'aurai du mieux regarder avant de traverser betement cette route	In	1	1	11.01	13.38	44.86	14.26	49.92	21.82	34.66	20.14	NR				58	1	22	rouge	1	1
CP_H_4	62	4	60.005	1	47		0	0	0					Non-Mot	gaite	4	4							1256	Homme	16_VOC_120209-0036.wav	L'arrivée des robots dans nos foyer a commencé vers les sixtie's	en regardant la carte j'ai remarqué qu'il y a un château non loin	In											ABS				154	1	23	questionnerais
CP_H_4	62	4	60.005	1	48		0	0	0					Non-Mot	vore	0	4							2400	Homme	3_VOC_120210-0075.wav	c'est lui le doyen de l'université de Sciences Humaines de Paris	A la fin de la saison nous pourrons prendre un repos bien mérité	A											ABS				131	1	24	doyen
CP_H_4	62	4	60.005	1	49	pétrole	0	0	0				NOM	Mot	essence	4	0	CVCCVCV	VCCVCCV	91	96	24	27	2523	Homme	36_VOC_120209-0038.wav	A l'avenir, nous acheterons moins de pétrole car il devient trop cher	Cette dame que tu as rencontrée lundi dernier est vraiment jolie	In	1	0	13.71	14.73	32.91	13.84	33.24	15.41	29.46	27.77	R				76	1	25	larme	1	1
CP_H_4	62	4	60.005	1	50	homme	0	0	0				NOM	Mot	femme	0	0	CVCCV	CVCCV	100	100	20	24	978	Homme	38_VOC_120210-0061.wav	quand j'ai vu cet homme pour la première fois j'ai été vraiment très troublé	Laetitia a vécu à la campagne jusqu'à l'age de ces dix huit ans	A	1	0	781.11	852.23	806.57	1123.55	1049.32	1398.85	995.74	680.2	R				105	1	26	première	1	1
CP_H_4	62	4	60.005	1	51	sphère	0	0	0				NOM	Mot	pagaie	0	0	CCCVCV	CVCVVV	100	88	23	27	1439	Homme	45_VOC_120209-0042.wav	Il a construit une sphère de trois mètres de diamètre pour son expo	Antonin n'a aucun cendrier chez lui car il n'a jamais fumé	In	0	0	2.48	5.74	0.65	3.9	0.72	9.19	1.08	0.47	NR				53	1	27	cendrier	1	2
CP_H_4	62	4	60.005	1	52	tourelle	0	0	0				NOM	Mot	livret	0	0	CVVCVCCV	CVCCVC	88	93	18	16	1145	Homme	21_VOC_120210-0059.wav	En allant dans le tourelle j'ai aperçu un gars que je connaissais	Le grand carton de la salle à manger est completement rempli de livres	A	0	1	1.53	1.69	3.1	1.71	3.26	3.92	5.41	4.73	NR				45	1	28	tourelle	1	1
CP_H_4	62	4	60.005	1	53	heure	0	0	0				NOM	Mot	minute	0	0	CVVCV	CVCVCV	100	100	26	30	1952	Homme	30_VOC_120209-0035.wav	Nous avons décidé de d'annuler vu l'heure a laquelle ils sont parti	Les bouquins de Thimotée deviennent de plus en plus lourd à chaque année	In	0	0	415.4	439.86	144.83	709.79	342.28	924.05	201.42	60.74	R				89	1	29	thimotée	1	2
CP_H_4	62	4	60.005	1	54	marteau	0	0	0				NOM	Mot	clou	0	0	CVCCVVV	CCVV	100	100	23	17	2556	Homme	13_VOC_120209-0041.wav	Alors qu'il travaillait, il a reçut le marteau sur le gros orteil	Valérie et Joséphine adorent manger des tonnes du chocolat blanc	In	1	1	11.84	13.31	7.79	12.63	13.83	15.61	27.5	10.2	R				81	1	30	tonnes	1	1
CP_H_4	62	4	60.005	1	55	créneau	0	0	0				NOM	Mot	refrain	0	0	CCVCVVV	CVCCVVC	95	100	20	18	976	Homme	7_VOC_120210-0063.wav	Il a fait un créneau en s'y reprenant au moins avec six manœuvres	Nous avons tous suivi une belle visite guidée dans le centre historique	A	1	1	1.49	2.57	1.98	1.76	2.39	5.34	10.68	8.24	NR				43	1	31	moins	1	1
CP_H_4	62	4	60.005	1	56		0	0	0					Non-Mot	idoulte	0	4							1198	Homme	18_VOC_120209-0040.wav	C'est un gros calibre qui à été utilisé pour tuer ces chiens	Il n'avait jamais vu une goutte de sang au travers d'un microscope	In											ABS				237	1	32	goutte
CP_H_4	62	4	60.005	1	57		0	0	0					Non-Mot	échante	0	4							2909	Homme	6_VOC_120209-0033.wav	Il fait preuve de paresse bien trop souvent quand l'instituteur l'interroge	Après nôtre séance de cinéma nous sommes allé à vôtre fete	In											ABS				155	1	33	cinéma
CP_H_4	62	4	60.005	1	58	argile	0	0	0				NOM	Mot	école	4	0	VCCVCV	VCVCV	100	100	19	14	1496	Homme	27_VOC_120209-0047.wav	C'est une objet en argile gris que j'ai ramené de mon excursion	Bernard prend toujours quelques instants de répis quand il rentre chez lui	In	0	0	4.25	9.32	197.04	4.26	206.88	9.66	143.99	128.51	NR				52	1	34	violet	1	1
CP_H_4	62	4	60.005	1	59		0	0	0					Non-Mot	chillais	0	4							2049	Homme	24_VOC_120210-0064.wav	Il aime les conserves bien plus que la nourriture fraichement récoltée	En voyant ce film Marie est resté ému pendant une journée	A											ABS				195	1	35	conserves
CP_H_4	62	4	60.005	1	60	danger	0	0	0				NOM	Mot	attention	0	0	CVCCVC	VCCVCCVVC	100	87	19	16	931	Homme	44_VOC_120210-0061.wav	Il a vu le danger arriver bien avant les autres passagers	Le pot de jus d'orange que karine avait mis au frais est presque vide	A	1	0	76.73	45.2	156.9	80.61	158.52	55.27	124.53	119.66	R				101	1	36	autres	1	2
CP_H_4	62	4	60.005	1	61	mégot	0	0	0				NOM	Mot	cigare	0	0	CVCVC	CVCVCV	88	96	17	29	2308	Homme	7_VOC_120210-0071.wav	Il a prit cette mauvaise manie de mettre ces mégots sur le pallier.	la voiture de Gérard est tombée en panne alors qu'il roulait en ville	A	1	1	1.2	9.53	10.63	2.66	17.15	17.3	24.93	17.7	R				61	1	37	pallier	1	1
CP_H_4	62	4	60.005	1	62	mouchard	0	0	0				NOM	Mot	blesser	0	0	CVVCCVCC	CCVCCVC	96	100	30	34	1105	Homme	52_VOC_120210-0077.wav	Il cache un mouchard dans les appartements privés de monsieur Durand	Quand nous sommes arrivé à Paris je n'avais pas encore dix huit ans	A	1		4.16	1.62	19.93	6	103.74	2.77	43.31	8.31	NR				41	1	38	privés	2	1
CP_H_4	62	4	60.005	1	63	armée	0	0	0				NOM	Mot	guerre	4	0	VCCVV	CVVCCV	100	100	48	27	2448	Homme	11_VOC_120209-0033.wav	Ils devraient facilement gagner avec une armée aussi impossante	Aucun de mes amis n'a pensé a me souhaiter mon anniversaire	In	0	0	93.97	114.46	212.82	101.07	221.65	146.55	354.59	338.65	R				82	1	39	féminin	3	1
CP_H_4	62	4	60.005	1	64	barrière	0	0	0				NOM	Mot	clôture	4	0	CVCCVVCV	CCVCVCV	100	100	20	23	1123	Homme	5_VOC_120209-0043.wav	C'est cette barrière qui reste toujours cadenassée durant le primptemps	Maxime a fait une grave dépression quand il est parti vivre à Genève	In	0	0	7.33	17.36	5.34	9.13	6	22.91	10.68	7.84	R				110	1	40	ouverture	1	2
CP_H_4	62	4	60.005	1	65		0	0	0					Non-Mot	boutégrime	4	4							2255	Homme	11_VOC_120210-0062.wav	Le grand tilleul, sur la place principale du village a été coupé	Son look n'est absolument pas approprié à la situation	A											ABS				148	1	41	cultivait
CP_H_4	62	4	60.005	1	66		0	0	0					Non-Mot	amoute	4	4							2523	Homme	40_VOC_120209-0041.wav	C'est un très beau violon que j'ai déniché aux puces dimanche dernier	La Shangai moderne est à été construite par un seul et même architecte	In											ABS				170	1	42	soufflet
CP_H_4	62	4	60.005	1	67		0	0	0					Non-Mot	évuire	0	4							1185	Homme	2_VOC_120210-0069.wav	Ecoute tout ce bruit que les voisins font : je vais appeler la police	Kévin est resté enfermé chez lui pour voir la final de hokey	A											ABS				139	1	43	voisins
CP_H_4	62	4	60.005	1	68		0	0	0					Non-Mot	fréconce	0	4							928	Homme	9_VOC_120210-0064.wav	Il met un peignoir vraiment souvent quand il est tranquile à la campagne	En démontant cet engin j'ai repéré un défaut de conception	A											ABS				141	1	44	tranquille
CP_H_4	62	4	60.005	1	69		0	0	0					Non-Mot	macrode	4	4							2733	Homme	23_VOC_120209-0046.wav	C'est dans cette impasse que je me suis fait casser la figure l'an dernier	Je passe souvent devant ton sallon quand je me ballade au centre ville	In											ABS				160	1	45	slave
CP_H_4	62	4	60.005	1	70	aquarium	0	0	0				NOM	Mot	poisson	0	0	VCVVCVVC	CVVCCVC	96	100	28	12	2132	Homme	16_VOC_120210-0061.wav	Quand il fait chaud, il nettoie toujours son aquarium une fois par semaine	Cassandre et Alain n'ont pas du tout voulu échanger leur téléphone	A	1	1	3.94	5.2	53.61	4.26	81.51	5.88	54.46	30.14	R				75	1	46	nettoie	1	1
CP_H_4	62	4	60.005	1	71		0	0	0					Non-Mot	gramoulais	4	4							1116	Homme	18_VOC_120210-0074.wav	Il a eu une attitude déplacé vis-à-vis des autres élèves	Nous devons voir Fabrice pour récupérer les clés de l'appartement	A											ABS				142	1	47	bricolage
CP_H_4	62	4	60.005	1	72	terrasse	0	0	0				NOM	Mot	navire	4	0	CVCCVCCV	CVCVCV	100	91	22	24	2578	Homme	19_VOC_120210-0072.wav	J'ai retrouvé mon cher ami Maxence dans une terrasse de centre ville	Laurence n'arrive pas a utiliser son nouveau logiciel de compte	A	0	1	9.66	61.15	15.83	10.57	21.98	74.05	50.2	28.04	NR				6	1	48	bernard	2	1
CP_H_4	62	4	60.005	1	73	fenêtre	0	0	0				NOM	Mot	porte	4	0	CVCVCCV	CVCCV	95	95	20	23	1243	Homme	15_VOC_120210-0071.wav	Hier notre fenêtre a été cassée par une grosse bourasque	L'ordinateur portable que je viens d'acheté est déjà cassé	A	0	0	70.2	199.39	288.39	90.55	333.85	280.2	617.43	536.96	R				104	1	49	menu	1	2
CP_H_4	62	4	60.005	1	74		0	0	0					Non-Mot	ingne	4	4							964	Homme	39_VOC_120210-0066.wav	C'est bien de l'urine de chat que j'ai retrouvé sur ton bel oreiller	Quand Gustave était petit il aimait aller marcher dans la nature	A											ABS				186	1	50	points
CP_H_4	62	4	60.005	1	75	mémoire	0	0	0				NOM	Mot	souvenir	4	0	CVCVVCV	CVVCVCVC	96	100	27	18	1125	Homme	46_VOC_120210-0075.wav	Je n'ai plus de mémoire du tout depuis que je suis ce nouveau traitement	La prochaine fois fais un petit mot à l'agence pour la déclaration	A		1	56.6	105.74	30.45	60.87	63.24	110.88	197.03	106.69	R				92	1	51	trouble	1	2
CP_H_4	62	4	60.005	1	76		0	0	0					Non-Mot	tonure	4	4							2214	Homme	9_VOC_120210-0074.wav	C'est à la narine qu'il s'est fait un percing ; d'ailleurs il est réussi	Suite à cela une partie de la population se sent menacé	A											ABS				184	1	52	sainte
CP_H_4	62	4	60.005	1	77		0	0	0					Non-Mot	idyte	0	4							2481	Homme	13_VOC_120210-0074.wav	J'aime beaucoup le porto surtout quand il est bien frais avec des glaçons	Mon bureau est particulièrement bien rangé par rapport aux autres	A											ABS				183	1	53	porto
CP_H_4	62	4	60.005	1	78	retrait	0	0	0				NOM	Mot	foulard	4	0	CVCCVVC	CVVCVCC	100	96	20	26	1295	Homme	44_VOC_120210-0072.wav	Je me suis mis en retrait pour laisser parler ce cher monsieur Martin	L'université a beaucoup changé depuis ces cinquante dernières années	A	1	1	4.63	13.04	3.94	4.87	4.44	13.72	19.19	15.95	NR				44	1	54	matériel	2	1
CP_H_4	62	4	60.005	1	79	couronne	0	0	0				NOM	Mot	vedette	0	0	CVVCVCCV	CVCVCCV	95	100	20	27	2520	Homme	39_VOC_120210-0069.wav	Monsieur Vincent a posé une toute petite couronne a mon frère stéphane	Avant d'être dans cette entreprise je suis resté fonctionnaire 3 ans	A	0	0	15.16	12.5	11.18	23.15	13.55	20.61	20.88	13.92	NR				3	1	55	Vincent	2	1
CP_H_4	62	4	60.005	1	80	meneur	0	0	0				NOM	Mot	singe	0	0	CVCVVC	CVCCV	100	100	21	24	1251	Homme	9_VOC_120210-0068.wav	Marcel est un meneur qui doit poursuivre à tous prix son activité	J'ai recueilli le petit chat du voisin pendant les vacances dernières	A	1	1	1.67	2.03	21.59	2.94	35.48	3.51	22.57	15	NR				35	1	56	meneur	1	2
CP_H_4	62	4	60.005	1	81		0	0	0					Non-Mot	filaune	4	4							1183	Homme	35_VOC_120209-0036.wav	C'est la même monture que celle que je me suis achetée il y a trois ans	Aux États-Unis il y a plus de délit par rapport à chez nous	In											ABS				168	1	57	fendre
CP_H_4	62	4	60.005	1	82	méthode	0	0	0				NOM	Mot	tactique	0	0	CVCCVCV	CVCCVCVV	100	100	20	17	2289	Homme	29_VOC_120210-0072.wav	Tu ne finiras jamais ce jeu bien que ta méthode soit rigoureuse	J'ai appelé au moins dix fois de suite avant d'avoir pu leur parler	A	0	0	13.83	16.42	4.46	24.87	5.31	24.86	6.69	6.42	R				65	1	58	finiras	1	2
CP_H_4	62	4	60.005	1	83	infini	0	0	0				NOM	Mot	univers	0	0	VCCVCV	VCVCVCC	91	100	12	25	1543	Homme	5_VOC_120209-0038.wav	Cette route semble infini quand on la voit depuis le haut de cette plaine	Daniel est venu me voir quand j'étais de permanance pendant les fêtes	In	1	1	3.38	17.7	34.21	3.39	34.21	18.31	58.45	58.45	R				119	1	59	permanence	2	1
CP_H_4	62	4	60.005	1	84	triage	0	0	0				NOM	Mot	prénom	4	0	CCVVCV	CCVCVC	95	86	21	15	1513	Homme	4_VOC_120209-0038.wav	En attendant le triage je vais aller chercher un truc à manger	Entre toutes, la couleur orange est celle que Bastien préfère le plus	In	1	1	1.42	1.55	23.18	1.42	25.88	1.55	30.47	24.19	NR				48	1	60	dome	1	1
CP_H_4	62	4	60.005	1	85		0	0	0					Non-Mot	tartibeau	4	4							1219	Homme	10_VOC_120210-0061.wav	Roger a pris le flacon que je préfère pour en faire n'importe quoi	C'est un de mes cactus préférés celui que j'ai vu chez Jean baptiste	A											ABS				204	1	61	angles
CP_H_4	62	4	60.005	1	86		0	0	0					Non-Mot	drite	4	4							1634	Homme	35_VOC_120210-0065.wav	C'est le petit tracteur que mon oncle Pierre a toujours utilisé	C'est la toute dernière ligne droite avant notre départ pour la capitale	A											ABS				136	1	62	certes
CP_H_4	62	4	60.005	1	87		0	0	0					Non-Mot	labise	4	4							1093	Homme	13_VOC_120210-0068.wav	J'adore les bananes surtout quand elles sont flambées avec du Bacardi	C'est la mexicaine que j'ai racompagnée juste après notre départ	A											ABS				140	1	63	bois
CP_H_4	62	4	60.005	1	88	gorgée	0	0	0				NOM	Mot	prière	0	0	CVCCVV	CCVVCV	94	96	17	26	1907	Homme	10_VOC_120210-0074.wav	Il lui a demandé de prendre une gorgée de bleu de métilène	La musique que joue ce groupe parle souvent des problèmes de société	A	0	0	4.97	13.31	19.15	5.7	32.73	20.27	45.95	30	NR				5	1	64	prendre	2	1
CP_H_4	62	4	60.005	1	89		0	0	0					Non-Mot	dulotte	4	4							1040	Homme	2_VOC_120210-0063.wav	C'est bien une femelle cet animal que tu as addopter il y a peu	Notre nouveau club n'a pas fait le poids face a l'équipe de St-Etienne	A											ABS				182	1	65	histoire
CP_H_4	62	4	60.005	1	90		0	0	0					Non-Mot	magreux	4	4							2102	Homme	7_VOC_120210-0060.wav	Il a trop d'orgueil pour admettre qu'il a eu tort de parler ainsi	A la fin de l'année 90 il y a eu des attentats	A											ABS				146	1	66	aveu
CP_H_4	62	4	60.005	1	91	cordon	0	0	0				NOM	Mot	nombril	0	0	CVCCVC	CVCCCVC	100	100	13	15	1071	Homme	13_VOC_120209-0033.wav	Tiens bien le cordon que je te donne car je vais m'en servir comme base	Ces petites valises en cuires sont restées fermé pendant bien trop d'années	In	1	1	4.42	9.19	4.26	5.21	4.34	12.23	5.54	5.2	R				113	1	67	valises	1	1
CP_H_4	62	4	60.005	1	92		0	0	0					Non-Mot	navruse	4	4							1087	Homme	12_VOC_120210-0064.wav	Tiens bien ton pinceau car sinon tu n'apprendra jamais correctement	Depuis vendredi tous les départs sont retardés d'au moins quatre jours	A											ABS				198	1	68	brave
CP_H_4	62	4	60.005	1	93		0	0	0					Non-Mot	vidastre	0	4							2520	Homme	15_VOC_120209-0045.wav	L'endroit du monde où l'on trouve le plus d'épave est en méditérannéé	Qaund je me promène avec Paul je découvre toujours de nouveau lieux	In											ABS				159	1	69	Paul
CP_H_4	62	4	60.005	1	94		0	0	0					Non-Mot	jassiner	4	4							1299	Homme	35_VOC_120209-0042.wav	Il fume des gitanes depuis quarante ans mais il va devoir arrêter	En grammaire une phrase est considérée comme un ensemble de mots	In											ABS				178	1	70	essorer
CP_H_4	62	4	60.005	1	95		0	0	0					Non-Mot	laivaget	4	4							2224	Homme	5_VOC_120210-0073.wav	Faisons preuve de patience car cette opération va durer toute la nuit	C'est vraiment une très belle pièce de porcelaine qu'il m'a montré l'autre jour	A											ABS				138	1	71	trouvaille
CP_H_4	62	4	60.005	1	96		0	0	0					Non-Mot	gonstole	0	4							2690	Homme	3_VOC_120210-0067.wav	Avec cette tempête qui gronde dehors nous allons rester là toute la nuit	Mon ficus a beaucoup poussé depuis que j'ai eménagé à Lyon	A											ABS				125	1	72	gronde
CP_H_4	62	4	60.005	1	97	cascade	0	0	0				NOM	Mot	ruisseau	4	0	CVCCVCV	CVVCCVVV	95	100	24	21	1828	Homme	25_VOC_120210-0066.wav	Je suis allé voir cette grande cascade du jura dont le nom m'échappe	C'est un garçon vraiment très fragil car il a fait plusieurs dépressions	A	0	1	3.19	7.3	6.1	4.41	7.5	11.55	24.59	18.72	R				66	1	73	siège	2	1
CP_H_4	62	4	60.005	1	98		0	0	0					Non-Mot	virômade	4	4							948	Homme	36_VOC_120210-0059.wav	Refaire ce travail compliqué a demandé énormément de temps	Même avec l'aide de jean, il va me falloir faire énormément d'efforts	A											ABS				192	1	74	bière
CP_H_4	62	4	60.005	1	99	atome	0	0	0				NOM	Mot	chimie	0	0	VCVCV	CCVCVV	95	100	20	22	1956	Homme	14_VOC_120210-0073.wav	Grâce à des techniques de pointes l'atome peut desormais être observé	Contrairement à nous, josée n'a pas été en retard pendant l'année	A	1	0	1.3	1.82	5.28	2.85	5.29	4.12	5.2	5	R				71	1	75	atome	1	1
CP_H_4	62	4	60.005	1	100		0	0	0					Non-Mot	lugacielle	4	4							2298	Homme	43_VOC_120210-0074.wav	Ce petit scooter était à ma sœur à l'époque de mes quatorze ans	Jean-Louis a écouté une émission de radio qu'il a trouvé drôle	A											ABS				188	1	76	bœuf
CP_H_4	62	4	60.005	1	101	canapé	0	0	0				NOM	Mot	divan	0	0	CVCVCV	CVCVC	100	100	28	28	1314	Homme	29_VOC_120210-0068.wav	J'ai acheté un canapé sur internet qui n'était vraiment pas cher	Un couple de souris a élu domicile dans notre appartement	A	1	1	17.66	17.97	4.89	18.58	4.92	20.27	24.46	21.55	R				91	1	77	canapé	1	1
CP_H_4	62	4	60.005	1	102	chagrin	0	0	0				NOM	Mot	tristesse	0	0	CCVCCVC	CCVCCVCCV	96	96	27	26	2672	Homme	7_VOC_120209-0034.wav	Depuis le départ de Marie-Sophie, il a du chagrin a revendre	Bien qu'il ait louper son avion il sera quand même parmis nous à temps	In	1	0	20.39	38.72	12.91	21.61	13.39	44.05	48.72	46.96	R				79	1	78	louper	2	1
CP_H_4	62	4	60.005	1	103		0	0	0					Non-Mot	ilonne	0	4							1175	Homme	38_VOC_120210-0075.wav	Bois vite ton potage pendant qu'il est encore chaud mais surtout ne te brule pas	J'ai prété mon crayon à Ludivine mais elle ne me l'a pas rendu	A											ABS				129	1	79	chaud
CP_H_4	62	4	60.005	1	104		0	0	0					Non-Mot	lamitre	0	4							1142	Homme	39_VOC_120209-0035.wav	J'ai vu un caleçon au centre-ville que j'aimerais beaucoup m'acheter	Dix mille Sept cent personnes ont été recruté dans la fonction publique	In											ABS				235	1	80	recruté
CP_H_4	62	4	60.005	1	105	tomate	0	0	0				NOM	Mot	rouge	0	0	CVCVCV	CVVCV	100	89	21	19	2168	Homme	22_VOC_120210-0060.wav	C'est bien connu de tous, Benoît aime la tomate même quand elle est cuite	En arrivant au labo je me suis senti vraiment très fatigué	A	0		7.88	5.74	32.93	20.77	37.14	13.31	68.38	62.77	R				67	1	81	connu	1	2
CP_H_4	62	4	60.005	1	106		0	0	0					Non-Mot	jastesse	0	4							943	Homme	22_VOC_120210-0072.wav	C'est vraiment une belle voiture de collection que Albert à acheté	Quand Yanis et roy sont arrivés en France ils ne parlaient que l'anglais	A											ABS				201	1	82	albert
CP_H_4	62	4	60.005	1	107	ceinture	0	0	0				NOM	Mot	marchand	4	0	CVVCCVCV	CVCCCVCC	100	96	22	27	2216	Homme	34_VOC_120210-0065.wav	Mrac-Olivier m'a encore pris ma petite ceinture en cuire marron clair	Aurélie est partie en vacances aux îles canaries avec Lucien	A	0	1	19.41	32.23	2.44	22.57	5.02	35.2	9.12	3.78	NR				10	1	83	transition	2	2
CP_H_4	62	4	60.005	1	108		0	0	0					Non-Mot	malicostir	0	4							2484	Homme	26_VOC_120210-0069.wav	J'adore la laitue et davantage lorsque c'est ma mère qui la prépare	Ce monsieur ne m'inspire pas confiance malgré son apparante gentillesse	A											ABS				133	1	84	mère
CP_H_4	62	4	60.005	1	109		0	0	0					Non-Mot	lumotte	0	4							1029	Homme	9_VOC_120210-0075.wav	Avec ce torchon tu va pouvoir essuyer toute la vaisselle qui traine	C'est Monsieur Godard qui à succédé à nôtre premier secrétaire	A											ABS				187	1	85	torchon
CP_H_4	62	4	60.005	1	110	révolte	0	0	0				NOM	Mot	émeute	0	0	CVCVCCV	VCVVCV	94	100	18	18	1829	Homme	26_VOC_120210-0066.wav	Depuis les derniers crack, des révoltes ont explosé un peu partout	Le grand sapin que nous avons connu étant petit a été coupé	A	0	0	6.35	21.82	4.03	6.66	6.75	25.07	5.81	3.65	R				63	1	86	crack	2	1
CP_H_4	62	4	60.005	1	111		0	0	0					Non-Mot	siffot	0	4							1161	Homme	14_VOC_120209-0031.wav	C'est bien de la salive qui a été retrouve sur les lieux du crime	Je vais chercher ma batterie avec Manu dès la sortie du travail	In											ABS				163	1	87	sortie
CP_H_4	62	4	60.005	1	112	maison	0	0	0				NOM	Mot	haine	0	0	CVVCVC	CVVCV	93	100	30	18	2779	Homme	31_VOC_120209-0046.wav	vendredi, j'ai repéré une charmante petite maison à la campagne	Avant restauration, la façade de ce batîment était toute noire	In		0	570.3	461.55	31.49	605.75	33.1	575.34	52.5	49.39	NR				25	1	88	façade	1	1
CP_H_4	62	4	60.005	1	113	muraille	0	0	0				NOM	Mot	couper	0	0	CVCVVCCV	CVVCVC	100	100	19	26	2764	Homme	20_VOC_120209-0036.wav	En Grande-Bretagne j'ai pu voir l'immense muraille édifiée par les romains	Hier, Fabienne a pu terminé le ménage en toute sérénité	In	0		1.28	11.01	41.45	2.61	155.82	20.88	140.88	31.76	NR				27	1	89	ménage	1	1
CP_H_4	62	4	60.005	1	114	remorque	0	0	0				NOM	Mot	charrette	4	0	CVCVCCVV	CCVCCVCCV	100	96	25	28	1525	Homme	3_VOC_120210-0073.wav	On te prète nôtre remorque pour ton déménagement si nécessaire	La thèse de mon ami Sébastien n'est pas encore tout à fait terminée	A	0	0	1.16	5.14	6.63	1.31	6.98	5.54	20.95	16.82	R				98	1	90	sable	2	1
CP_H_4	62	4	60.005	1	115	boisson	0	0	0				NOM	Mot	querelle	4	0	CVVCCVC	CVVCVCCV	96	95	27	23	1167	Homme	12_VOC_120210-0061.wav	C'est une drôle de boisson que j'ai gouté la semaine dernière chez Marie	Juste après la vaiselle, tu iras faire tourner une machine à laver	A	0	0	11.73	7.36	10.63	18.55	12.84	13.24	12.77	6.42	NR				32	1	91	touche	1	2
CP_H_4	62	4	60.005	1	116	saucisse	0	0	0				NOM	Mot	jambon	4	0	CVVCVCCV	CVCCVC	100	100	21	33	1855	Homme	11_VOC_120209-0036.wav	On a encore eu d'affreuses saucisses au déjeuner de la cantine	Anne a laissé échapper ses clés de bureau dans une bouche d'égout	In	0	1	7.37	3.18	8.94	15.89	9.43	8.78	13.24	11.01	R				78	1	92	manger	1	1
CP_H_4	62	4	60.005	1	117	douceur	0	0	0				NOM	Mot	tendresse	4	0	CVVCVVC	CVCCCVCCV	92	91	26	23	2712	Homme	47_VOC_120209-0048.wav	Dans cette ville du Sud-Ouest il reigne une douceur qu'on ne connaissait pas	Mon carton d'affaire est vide depuis que je suis arrivé au bureau	In	0	0	16.02	66.08	15.66	16.87	15.87	70	61.69	59.39	R				86	1	93	galère	1	1
CP_H_4	62	4	60.005	1	118		0	0	0					Non-Mot	voudiclame	0	4							1194	Homme	15_VOC_120209-0037.wav	Bien que ce transport soit le plus rapide il n'en est pas moins contraignant	Lucas a été très mal poli lors de sa visite chez ses parents	In											ABS				225	1	94	poli
CP_H_4	62	4	60.005	1	119	rempart	0	0	0				NOM	Mot	donjon	0	0	CVCCVCC	CVCCVC	93	100	15	29	1403	Homme	14_VOC_120209-0036.wav	C'est bien le rempart dont alain nous a longuement parlé l'autre fois	Laura a l'habitude de noter tous ces contacts dans un carnet	In	1	1	1.56	8.31	2.94	2.95	3.14	20	3.31	2.84	R				111	1	95	contacts	1	1
CP_H_4	62	4	60.005	1	120		0	0	0					Non-Mot	glavistant	4	4							2044	Homme	14_VOC_120209-0041.wav	Guillaume a une sainte horreur des langoustes même lorsqu'elle sont bien préparées	C'est un magnifique petit garçon que nos voisin du troisième ont eu	In											ABS				240	1	96	pimenté
CP_H_4	62	4	60.005	1	121	ouvrage	0	0	0				NOM	Mot	matin	0	0	VVCCVCV	CVCVC	100	100	21	22	2230	Homme	27_VOC_120210-0072.wav	Hier après-midi j'ai trouvé un petit ouvrage extraordinaire	Notre ami aurait dû prévoir que le temps allait tourner à la pluie	A	1	1	4.72	26.15	265.03	5.5	275.01	37.3	396.76	376.89	NR				7	1	97	petit	2	1
CP_H_4	62	4	60.005	1	122		0	0	0					Non-Mot	gryaire	4	4							1031	Homme	29_VOC_120210-0066.wav	Avec cette spirale infernale il ne pourra plus jamais s'en sortir	Quand nous grimpons ces escaliers nous regardons la vue à chaque fois	A											ABS				194	1	98	ruban
CP_H_4	62	4	60.005	1	123		0	0	0					Non-Mot	contreau	0	4							1785	Homme	4_VOC_120210-0065.wav	Je connais le mendiant de la rue d'à côté car il est sympathique	Mes collègues ont inventé un jeu pour se divertir pendant la pause	A											ABS				193	1	99	mendiant
CP_H_4	62	4	60.005	1	124		0	0	0					Non-Mot	valouble	0	4							1675	Homme	9_VOC_120210-0073.wav	Je n'ai jamais été bon en calcul même en m'entrainant tous les jours	bertrand partait une cravate vraiment ridicule au dîner d'hier	A											ABS				181	1	100	entrainant
CP_H_4	62	4	60.005	1	125		0	0	0					Non-Mot	fourmat	0	4							1119	Homme	40_VOC_120209-0045.wav	Plus aucune semence de maïs produite en Amérique n'est naturelle	Je me suis fait livré mon fauteuil club dans la journée de Mercredi	In											ABS				179	1	101	fauteuil-club
CP_H_4	62	4	60.005	1	126	triomphe	0	0	0				NOM	Mot	vainqueur	4	0	CCVVCCCV	CVVCCVVVC	100	100	21	18	2297	Homme	3_VOC_120210-0072.wav	Ce soir, nous allons arroser notre triomphe avec tous les collègues	Il est inadmissible que tu sois obligé de te déplacé	A	1	1	8.83	27.3	6.71	9.44	9.1	29.19	11.35	5.74	R				64	1	102	roulette	2	2
CP_H_4	62	4	60.005	1	127		0	0	0					Non-Mot	grulogue	0	4							2510	Homme	42_VOC_120209-0035.wav	J'ai vu la maigreur de ce patient à l'institut c'était étonnant	Je me suis perdu lorsque je me suis aventuré dans ce quartier	In											ABS				223	1	103	aventuré
CP_H_4	62	4	60.005	1	128	église	0	0	0				NOM	Mot	clocher	4	0	VCCVCV	CCVCCVC	100	91	23	12	1193	Homme	37_VOC_120209-0037.wav	C'est vraiment une église ravissante que nous avons visitée hier	Le beau scarabé bleu que Gabriel a capturé s'est échappé	In	0	1	60.2	123.58	1.87	64.75	2.38	145.07	13.65	11.01	R				114	1	104	moche	1	2
CP_H_4	62	4	60.005	1	129	second	0	0	0				NOM	Mot	orage	0	0	CVCVCC	VCVCV	89	95	28	23	2518	Homme	41_VOC_120209-0039.wav	Jeudi dernier Luc est arrivé en second à la compétition	Les résultats que nous avons obtenus sont bien loin d'être parfait	In	1	1	10.89	30	14.5	11.09	17.14	31.28	35.41	30.61	NR				29	1	105	résultats	2	1
CP_H_4	62	4	60.005	1	130	serrure	0	0	0				NOM	Mot	verrou	0	0	CVCCVCV	CVCCVV	100	92	25	25	2522	Homme	31_VOC_120209-0036.wav	Louis XVI en connaissait beaucoup sur les serrures d'ailleurs il en fabriquait	Bénédict a du jeter son petit four lors de son eménagement	In	0	1	7.4	16.08	3.54	10.07	5.28	19.26	12.03	7.64	R				87	1	106	four	1	1
CP_H_4	62	4	60.005	1	131	poignée	0	0	0				NOM	Mot	buffet	0	0	CVVCCVV	CVCCVC	100	100	26	20	1177	Homme	16_VOC_120210-0063.wav	J'ai recassé la poignée que Jean-claude est venu réparer hier	Selon certains scientifiques Il n'y a pas de réchauffement climatique	A	0	1	11.65	36.35	6.63	13.61	6.93	46.08	21.35	20.14	NR				31	1	107	poignée	1	1
CP_H_4	62	4	60.005	1	132		0	0	0					Non-Mot	catrable	4	4							1128	Homme	5_VOC_120209-0031.wav	Enfile des bretelles car c'est bien plus élégant pour la cérémonie	Jamais il ne retrouvera la vivacité qu'il possedait avant	In											ABS				218	1	108	notes
CP_H_4	62	4	60.005	1	133		0	0	0					Non-Mot	jovel	0	4							2105	Homme	41_VOC_120210-0068.wav	Ici le béton n'est pas de bonne qualité: il y a des fentes partout	Avec ce petit appareil nous pouvons maintenant tout programmer	A											ABS				127	1	109	qualité
CP_H_4	62	4	60.005	1	134		0	0	0					Non-Mot	nagreau	4	4							3043	Homme	18_VOC_120209-0038.wav	Avant, cette auberge était le repère des artistes de la région	C'est une étrange réforme qui a été menée par notre mairie	In											ABS				236	1	110	unifirais
CP_H_4	62	4	60.005	1	135		0	0	0					Non-Mot	lingeur	0	4							1835	Homme	19_VOC_120210-0062.wav	Tiens moi bien l'échelle que je puisse grimper là-haut en toute sécurité	Les crimes et délits ont beaucoup diminuer depuis le dernier semestre	A											ABS				207	1	111	échelle
CP_H_4	62	4	60.005	1	136	besoin	0	0	0				NOM	Mot	enfant	4	0	CVCVVC	VCCVCC	96	100	31	21	2002	Homme	45_VOC_120210-0064.wav	J'ai arreté de fumer pour répondre au besoin de mon partenaire	le déconstructivisme est un mouvement architectural moderniste	A	1		758.04	251.76	287.26	771.24	735.59	266.62	725.68	381.96	NR				12	1	112	blanche	1	1
CP_H_4	62	4	60.005	1	137		0	0	0					Non-Mot	frachoise	0	4							2513	Homme	17_VOC_120209-0048.wav	Regarde les empreintes qu'a laissé le cambrioleur sur cet objet	nous n'avaons jamais vu autant de monde sur la place de notre village	In											ABS				157	1	113	place
CP_H_4	62	4	60.005	1	138	dessinateur	0	0	0				NOM	Mot	commun	0	0	CVCCVCVCVVC	CVCCVC	100	100	21	24	1492	Homme	39_VOC_120209-0033.wav	Jacques est un dessinateur que j'admire énormément pour son talent	Auguste est resté sur son petit siège du salon pour se reposer	In	1	1	1.08	5.27	13.84	1.86	13.98	7.3	22.77	21.49	NR				51	1	114	salon	1	2
CP_H_4	62	4	60.005	1	139	deuxième	0	0	0				ADJ	Mot	vieux	0	0	CVVCVVCV	CVVVC	90	100	11	20	2329	Homme	31_VOC_120209-0039.wav	Ce petit monsieur est arrivé à la deuxième place de notre concours	Vous étiez encore en retard à la réunion de ce mercredi	In		1	43.77	58.58	124.54	43.97	145.73	59.05	185.81	129.8	NR				17	1	115	réunion	2	2
CP_H_4	62	4	60.005	1	140	flûte	0	0	0				NOM	Mot	cheveux	0	0	CCVCV	CCVCVVC	100	95	26	24	2038	Homme	27_VOC_120210-0060.wav	Pour son entrée dans cet établissement une flûte lui a été offerte	Le grand tableau que nous avons vu hier chez Françoise n'est pas à vendre	A	0	1	9.11	8.92	116.16	10.13	121.27	10.61	270.68	263.18	NR				13	1	116	entrée	1	1
CP_H_4	62	4	60.005	1	141		0	0	0					Non-Mot	caupiac	0	4							927	Homme	28_VOC_120210-0063.wav	En cas de conflit armé, il est important de respecter les consignes	La justice s'est emparé de cette affaire avant l'action des média	A											ABS				197	1	117	respecter
CP_H_4	62	4	60.005	1	142	question	0	0	0				NOM	Mot	soleil	4	0	CVVCCVVC	CVCVVC	100	92	21	13	2594	Homme	25_VOC_120209-0044.wav	Face à l'assemblé Gérald a posé une question vraiment étonnante	Célestine a égaré le numéro que je lui avait donné	In	0	1	293.63	232.5	120.72	411.82	123.34	328.45	334.39	328.78	NR				24	1	118	masse	1	1
CP_H_4	62	4	60.005	1	143	décanteur	0	0	0				NOM	Mot	kilo	4	0	CVCVCCVVC	CVCV		100		14	2575	Homme	17_VOC_120209-0045.wav	Il faut que ne sortions le temps que le décanteur fasse son effet	Il prend souvent son petit-déjeuner en lisant les actualités	In	1	1	0.01	0	5.19	0.01	22.54	0	24.19	5.27	NR				26	1	119	ici	1	1
CP_H_4	62	4	60.005	1	144		0	0	0					Non-Mot	tolai	4	4							1224	Homme	5_VOC_120210-0060.wav	Sers-toi de tout tes appuis ça t'aidera à être beaucoup plus souple	Olivier est en parfaite forme depuis qu'il est revenu d'Alger	A											ABS				202	1	120	horrible
CP_H_4	62	4	60.005	1	145	regret	0	0	0				NOM	Mot	poète	4	0	CVCCVC	CVVCV	90	100	22	16	1065	Homme	21_VOC_120210-0070.wav	Je n'ai aucun regret quand je pense à ce que Jean-Pierre est devenu	Notre expérience n'a pas vraiment fonctionné comme nous l'avions espéré	A	1	1	7.25	29.32	16.98	13.77	22.65	40	35.95	23.45	NR				34	1	121	prophétie	1	1
CP_H_4	62	4	60.005	1	146	boire	0	0	0				VER	Mot	alcool	4	0	CVVCV	VCCVVC	100	100	30	28	1346	Homme	23_VOC_120209-0034.wav	Il continu de boire malgré les instructions de son généraliste	Ce week end, j'ai pris un bon bol d'air avant de monter sur le manège	In		1	142.15	100.27	40.29	339.05	41.3	274.32	42.84	39.73	R				108	1	122	douche	2	1
CP_H_4	62	4	60.005	1	147		0	0	0					Non-Mot	felogue	4	4							1073	Homme	46_VOC_120210-0072.wav	C'est bien une arnaque dans laquelle je ne serai absolument pas tombée	Suite à cette réforme, tous les loyers ont énormément augmenté	A											ABS				190	1	123	pirogue
CP_H_4	62	4	60.005	1	148	fillette	0	0	0				NOM	Mot	fiasco	4	0	CVCCVCCV	CVVCCV	100	100	15	23	1552	Homme	39_VOC_120209-0039.wav	J'ai parlé à cette fillette hier soir quand je suis revenu chez moi	Patrick ne mange jamais de de gateau car il y allergique au soja	In	0	1	11.59	16.69	1.95	13.26	1.96	22.97	2.16	1.89	NR				60	1	124	pente	1	1
CP_H_4	62	4	60.005	1	149	bannière	0	0	0				NOM	Mot	drapeau	4	0	CVCCVVCV	CCVCVVV	100	100	22	16	1231	Homme	11_VOC_120209-0041.wav	C'est notre bannière qui a été brulée quand nous avons défilé	Pierrick n'a jamais traversé le pays avant de faire ce voyage	In	0	1	1.83	2.91	14.66	2.14	19.69	6.96	37.64	23.31	R				118	1	125	froncé	1	1
CP_H_4	62	4	60.005	1	150	verre	0	0	0				NOM	Mot	gobelet	0	0	CVCCV	CVCVCVC	100	100	29	21	2661	Homme	44_VOC_120209-0034.wav	Avant d'aller travailler, pierre à pris un verre en notre compagnie	Quoi qu'il arrive ne donne pas tes clefs à quelqu'un que tu ne connais pas	In	1	1	154.13	175.2	2.21	176.57	3.25	230.07	4.46	2.16	R				83	1	126	clefs	1	1
CP_H_4	62	4	60.005	1	151	session	0	0	0				NOM	Mot	lézard	4	0	CVCCVVC	CVCVCC	100	88	20	18	2413	Homme	37_VOC_120210-0077.wav	J'ai vu qu'il manquait une copie lors de la session de janvier dernier	La compétition que nous avons vu hier était exceptionnelle	A	0	1	2.36	1.89	4.9	3.29	6.16	2.3	11.42	7.5	NR				2	1	127	lèvres	1	1
CP_H_4	62	4	60.005	1	152	poulain	0	0	0				NOM	Mot	jument	0	0	CVVCVVC	CVCVCC	100	87	16	16	1907	Homme	10_VOC_120210-0067.wav	Nous avons vu courir un beau petit poulain dans le prés d'à côté	Pour le jour de l'an il n'y avait absolument personne dans les rues	A	1	0	3.2	3.04	5.71	3.46	6.67	3.78	10.34	8.51	R				73	1	128	poulain	1	1
CP_H_4	62	4	60.005	1	153		0	0	0					Non-Mot	guachil	0	4							2346	Homme	12_VOC_120210-0059.wav	C'est vraiment absurde que tu aies oublier ton sac en cuire hier	Jénnifère a été très impressionné par notre toute nouvelle voiture	A											ABS				137	1	129	absurde
CP_H_4	62	4	60.005	1	154	croyance	0	0	0				NOM	Mot	religion	4	0	CCVVVCCV	CVCVCVVC	100	100	24	19	1287	Homme	16_VOC_120210-0065.wav	C'est une drôle de croyance par rapport à celle que possèdent les anglais	Ils ont enfin terminé la construction de leur tout premier gratte-ciel	A	0	0	3.3	3.38	22.86	7.95	24.68	6.55	35.07	30.88	R				94	1	130	percé	1	1
CP_H_4	62	4	60.005	1	155	vengeance	0	0	0				NOM	Mot	danseur	0	0	CVCCVVCCV	CVCCVVC	100	100	17	27	1473	Homme	17_VOC_120210-0064.wav	Pierre sait bien que la vengeance n'est pas vraiment le meilleur moyen d'agir	Le trépied que bruno m'a prété la semaine dernière n'est pas solide	A	0	1	27.85	15.88	5.85	28.27	23.05	17.03	25.68	5	NR				37	1	131	meilleur	1	1
CP_H_4	62	4	60.005	1	156		0	0	0					Non-Mot	calisture	4	4							1889	Homme	6_VOC_120209-0041.wav	Mercredi soir, l'asphalte était si chaude qu'on ne pouvait plus y rouler	Nicolas est particulièrement irritable depuis quelques jours	In											ABS				214	1	132	tôle
CP_H_4	62	4	60.005	1	157		0	0	0					Non-Mot	pleutrad	0	4							2437	Homme	43_VOC_120210-0070.wav	Enfin, le tournage va pouvoir débuter dès le mois de février	dans le rue, de plus en plus de jeune personne portent de gros casques audio	A											ABS				185	1	133	mois
CP_H_4	62	4	60.005	1	158	cadence	0	0	0				NOM	Mot	tempo	0	0	CVCVCCV	CVCCV	100	100	25	25	1091	Homme	18_VOC_120209-0047.wav	Avec la cadence que tu prends tu ne rattrappera jamais tous le monde	C'est un bel ordinateur que greg a pu récupéré par un site	In	0	1	2.12	12.64	1.38	2.42	1.44	13.78	1.35	1.22	R				115	1	134	ordinateur	2	1
CP_H_4	62	4	60.005	1	159		0	0	0					Non-Mot	juipan	4	4							1309	Homme	26_VOC_120210-0075.wav	Il est le meilleur tireur que tous ceux que j'ai rencontrer dans ma vie	Ces fonctions sont vraiment variables selon les époques et les cultures	A											ABS				132	1	135	terrible
CP_H_4	62	4	60.005	1	160		0	0	0					Non-Mot	hauser	0	4							1026	Homme	44_VOC_120209-0040.wav	Avec la vodka qu'Emmanuel a apporté nous ferons des coktails	C'est notre sportif préféré depuis notre arrivée dans ce lycée	In											ABS				169	1	136	sportif
CP_H_4	62	4	60.005	1	161		0	0	0					Non-Mot	effaisse	0	4							1092	Homme	23_VOC_120209-0036.wav	Tous ces haut-fourneaux sont abandonnés depuis les années soixante-dix	J'ai mis un terme à cette relation car Julien était vraiment infecte	In											ABS				173	1	137	relation
CP_H_4	62	4	60.005	1	162		0	0	0					Non-Mot	espacle	4	4							889	Homme	34_VOC_120210-0062.wav	Le coût de revient de ce produit industriel n'est pas très élevé	Je n'ai pas pensé a fermer les rideaux avant d'aller me coucher	A											ABS				134	1	138	brume
CP_H_4	62	4	60.005	1	163		0	0	0					Non-Mot	éplostes	4	4							981	Homme	53_VOC_120210-0077.wav	Avec ce vaccin je suis tranquille pour au moins dix ans si ce n'est plus	Isabelle nous a montré un entrepot abandonné depuis 10 ans	A											ABS				206	1	139	poudre
CP_H_4	62	4	60.005	1	164		0	0	0					Non-Mot	indine	4	4							1243	Homme	5_VOC_120209-0035.wav	Ne mange pas d'avoine sans l'avoir cuisiné avant car ce n'est pas bon	En hommage à nôtre président nous ferons une commémoration	In											ABS				224	1	140	salubre
CP_H_4	62	4	60.005	1	165		0	0	0					Non-Mot	impusse	0	4							2478	Homme	30_VOC_120209-0031.wav	Il y a trop de réclames à la télévision aux diffusions des films	Plus jeune j'avais appris les nombres premiers compris entre 1 et 100	In											ABS				227	1	141	nombres
CP_H_4	62	4	60.005	1	166	course	0	0	0				NOM	Mot	enfer	4	0	CVVCCV	VCCVC	100	96	26	27	1208	Homme	24_VOC_120209-0034.wav	Nous avons fait la course ensemble et je me suis fait rattrapé très vite	Quand nous avons vu tous ça, nous n'y avons plus jamais remis les pieds	In	0	1	40.45	51.22	86.02	72.48	88.86	81.22	41.35	38.78	NR				54	1	142	ourlet	2	1
CP_H_4	62	4	60.005	1	167	studio	0	0	0				NOM	Mot	emprunt	4	0	CCVCVV	VCCCVCC	100	100	24	28	1013	Homme	7_VOC_120210-0061.wav	J'habite un studio vraiment petit dans le centre historique de Bordeaux	Nous connaissons le plus gros pique de pollution depuis une décennie	A	1	1	20.95	18.85	3.18	27.77	3.66	22.09	4.73	3.78	NR				42	1	143	fuite	1	1
CP_H_4	62	4	60.005	1	168		0	0	0					Non-Mot	furveur	0	4							2212	Homme	6_VOC_120209-0046.wav	Ce sont les mortiers du quinzième siècle que jean-christophe collectionnait	J'aimerais beaucoup vous invité à dîner mais je suis indisponible	In											ABS				171	1	144	dîner
CP_H_4	62	4	60.005	1	169	corbeau	0	0	0				NOM	Mot	budget	4	0	CVCCVVV	CVCCVC	100	97	15	34	1122	Homme	13_VOC_120209-0034.wav	J'entends les corbeaux hurler continuellement depuis bientôt plus d'un jour	Le livre que tu as lu l'autre jour est relativement bien écrit	In	1	1	3.57	3.92	10.54	5.72	11.21	8.85	6.62	5.34	NR				50	1	145	corne	1	1
CP_H_4	62	4	60.005	1	170	santé	0	0	0				NOM	Mot	maladie	4	0	CVCCV	CVCVCVV	90	96	11	28	1147	Homme	7_VOC_120210-0072.wav	Je sais que sa santé ne s'est pas améliorée depuis sa rupture	La liberté est l'un des trois piliers fondateur de la république	A	0	0	88.58	52.43	52.18	88.69	66.04	52.7	60.68	49.59	R				96	1	146	poules	1	1
CP_H_4	62	4	60.005	1	171	crapule	0	0	0				NOM	Mot	papillon	4	0	CCVCVCV	CVCVCCVC	100	100	23	28	1183	Homme	13_VOC_120210-0065.wav	Je crois que cette crapule sera encore présent à la prochaine soirée	Les loups ont totalement disparu d'europe pendant siècle dernier	A	0	1	4.43	2.5	8.12	7.09	12.28	3.45	20.07	10.68	NR				40	1	147	forces	2	1
CP_H_4	62	4	60.005	1	172	colonne	0	0	0				NOM	Mot	étoffe	4	0	CVCVCCV	VCVCCV	100	95	21	21	1053	Homme	20_VOC_120210-0060.wav	Ils ont fait une colonne très imposante pour soutenir la toiture	Dans la vie, rien n'est impossible à fair quand on en a la volonté	A	0	0	9.24	25.95	2.9	11.95	3.1	50.07	28.24	19.26	NR				36	1	148	repousse	1	2
CP_H_4	62	4	60.005	1	173		0	0	0					Non-Mot	marmire	0	4							2133	Homme	46_VOC_120209-0035.wav	Au fond du placard il y a toujours des vêtements qui ne sont pas pliés	La disuation nucléaire a été inspiré par le Générale	In											ABS				219	1	149	inspiré
CP_H_4	62	4	60.005	1	174		0	0	0					Non-Mot	chalistrum	0	4							2893	Homme	35_VOC_120209-0038.wav	Nous apprenons le fascisme actuellement à notre cours d'histoire-Géo	J'effacerais le tableau quand vous aurez terminé de tout recopier	In											ABS				233	1	150	tableau
CP_H_4	62	4	60.005	1	175	huissier	0	0	0				NOM	Mot	rugby	4	0	CVVCCVVC	CVCCV	95	94	46	18	2794	Homme	1_VOC_120209-0045.wav	Quand j'ai su que ce monsieur appelerait l'huissier j'ai pris mes précautions	Avec mon frère je suis allé manger des hamburgers au centre ville	In	1	1	2.06	3.72	1.14	2.84	1.14	5.95	3.11	3.11	NR				22	1	151	bête	1	1
CP_H_4	62	4	60.005	1	176		0	0	0					Non-Mot	hibotte	4	4							2097	Homme	16_VOC_120210-0075.wav	Prends le masque que j'ai repérée pour le bal costumé de ce soir	Le réchauffement climatique se ressent partout même en antarctique	A											ABS				122	1	152	anneaux
CP_H_4	62	4	60.005	1	177		0	0	0					Non-Mot	rambouder	0	4							2615	Homme	20_VOC_120209-0042.wav	Avec cette société nous n'aurons aucun problème pour le nettoyage	Le citronnier que j'ai chez moi est totalement recouvert de fleurs blanches	In											ABS				177	1	153	recouvert
CP_H_4	62	4	60.005	1	178	sommeil	0	0	0				NOM	Mot	dormir	0	0	CVCCVVC	CVCCVC	100	100	29	17	1158	Homme	28_VOC_120209-0048.wav	J'ai beaucoup de sommeil à rattraper depuis le primptemps deux mille treize	Mon clavier d'ordinateur est sur l'étagère le temps du nettoyage	In	1		44.51	112.03	160.77	44.53	392.09	114.8	259.05	95.2	R				117	1	154	clavier	1	1
CP_H_4	62	4	60.005	1	179	fantasme	0	0	0				NOM	Mot	escroc	4	0	CVCCVCCV	VCCCVC	100	92	26	27	2375	Homme	45_VOC_120209-0032.wav	Même tout jeune j'ai toujours eu ce fantasme vis-à-vis de cette personne	les champignons que nous sommes allés chercher en forêt sont excellents	In	1	1	4.64	1.49	6.77	9.18	9.27	6.35	4.46	2.91	NR				20	1	155	filament	2	1
CP_H_4	62	4	60.005	1	180		0	0	0					Non-Mot	cogneaux	0	4							2277	Homme	14_VOC_120210-0070.wav	Aurélia mange systématiquement son melon avec une tonne de sucre	Nicolas a terminé de rédigé son bouquin sur ce château	A											ABS				145	1	156	melon
CP_H_4	62	4	60.005	1	181		0	0	0					Non-Mot	indace	4	4							2819	Homme	34_VOC_120209-0039.wav	Jules est un martyr car il a préféré le fouet à la trahison	Ce programme de recherche est le fruit d'une longue collaboration	In											ABS				222	1	157	dicton
CP_H_4	62	4	60.005	1	182	borne	0	0	0				NOM	Mot	main	4	0	CVCCV	CVVC	94	95	19	20	1775	Homme	18_VOC_120210-0065.wav	Dans le sud j'ai récupéré cette borne des années 1900	Malgré le mauvais temps le déménagement de pierre s'est bien passé	A	0		1.69	8.04	286.62	8.35	499.6	20.61	1229.39	788.72	NR				14	1	158	granules	2	1
CP_H_4	62	4	60.005	1	183	mensonge	0	0	0				NOM	Mot	vérité	0	0	CVCCVCCV	CVCVCV	96	100	25	24	1283	Homme	46_VOC_120210-0059.wav	Ceci est un gros mensonge que je ne tolèrerai plus maintenant	J'ai oublié mon pull-over sur le siège avant de ton véhicule	A	1	0	33.64	21.89	190.21	61.05	193.24	35.41	140.88	133.38	R				97	1	159	gros	1	1
CP_H_4	62	4	60.005	1	184		0	0	0					Non-Mot	tinate	0	4							1141	Homme	28_VOC_120210-0067.wav	N'oublie pas tes bagages à l'aéroport, sinon tu devras attendre	Notre entreprise va engager d'important travaux de renouvellement	A											ABS				189	1	160	aéroport
CP_H_4	62	4	60.005	1	185		0	0	0					Non-Mot	imdact	4	4							2439	Homme	14_VOC_120210-0067.wav	Cette dame est l'amante cachée de notre président de la république	La voie lactée est le nom que l'on a donneé à nôtre galaxie	A											ABS				128	1	161	canard
CP_H_4	62	4	60.005	1	186		0	0	0					Non-Mot	fêrtée	4	4							1457	Homme	36_VOC_120209-0039.wav	C'est bien dans cet asile que notre arrière grand oncle a pu finir ces jours	Avant d'aller aux puces nous prendrons un café en bas de nôtre rue	In											ABS				228	1	162	ortie
CP_H_4	62	4	60.005	1	187		0	0	0					Non-Mot	semard	4	4							1299	Homme	2_VOC_120209-0048.wav	Méfie-toi du rebord de la piscine car il est extremment glissant	Cette ville est en Europe continentale dans le Sud-Est de la France	In											ABS				166	1	163	moules
CP_H_4	62	4	60.005	1	188		0	0	0					Non-Mot	dorbigueste	4	4							966	Homme	10_VOC_120210-0059.wav	Son comportement n'a pas été digne de celui d'un dirigeant	Avec cette paire de jumelles on observe ce qui se passe chez les voisins	A											ABS				126	1	164	gens
CP_H_4	62	4	60.005	1	189	glacier	0	0	0				NOM	Mot	iceberg	0	0	CCVCVVC	VCVCVCC	94	100	19	25	1239	Homme	10_VOC_120209-0040.wav	C'est bien le glacier que nous avons vu sur la carte avant de partir	Nous avons réveillonné dans le nouvel appartement de Karim	In	1	1	4.34	2.16	1.5	5	1.88	3.72	1.42	1.08	R				107	1	165	nouvel	1	1
CP_H_4	62	4	60.005	1	190	carotte	0	0	0				NOM	Mot	lapin	0	0	CVCVCCV	CVCVC	95	100	20	25	2623	Homme	37_VOC_120209-0035.wav	Sans même avoir demandé Thomas a pris une carotte sur l'étalage	Finalement, nous avons parfaitement calculer nos jours de travail	In	0	1	2.45	2.97	26.59	7.12	39.28	8.31	32.43	16.76	R				85	1	166	calculer	3	1
CP_H_4	62	4	60.005	1	191	mutation	0	0	0				NOM	Mot	changement	4	0	CVCVCVVC	CCVCCVCVCC	100	95	33	23	2771	Homme	19_VOC_120209-0045.wav	Depuis sa venu en France, il a eu la mutation qu'il espérait	Nous n'avons pas pu revenir à temps car le bus à été stopé	In	0	1	4.67	3.18	27	5.53	37.7	4.32	36.42	26.28	R				80	1	167	nuage	1	1
CP_H_4	62	4	60.005	1	192	souffrance	0	0	0				NOM	Mot	douleur	4	0	CVVCCCVCCV	CVVCVVC	100	100	25	16	2383	Homme	14_VOC_120210-0060.wav	Durant toute son enfance il a connu une souffrance assez importante	Johanne est un ami d'enfance que j'ai connu quand j'étais en angleterre	A	0	0	20.05	33.58	65.78	30.02	75.89	47.16	91.89	77.84	R				62	1	168	intimité	1	1
CP_H_4	62	4	60.005	1	193	aube	0	0	0				NOM	Mot	pantalon	0	0	VVCV	CVCCVCVC	90	100	22	19	2487	Homme	40_VOC_120210-0064.wav	Christophe Nicolas et Maxime ont veillé jusqu’à l'aube samedi dernier	Le roman que nous avons lu la semaine dernière est très bien écrit	A	0	1	30.04	55.81	31.49	30.32	37.55	57.77	71.76	57.91	NR				11	1	169	maxime	2	1
CP_H_4	62	4	60.005	1	194		0	0	0					Non-Mot	foiblesse	4	4							1114	Homme	27_VOC_120209-0037.wav	Ce fut le rali le plus sympa que je n'ai jamais fait de ma vie	on a prévu plus de 40 degré selcius pour la semaine prochaine	In											ABS				220	1	170	nuit
CP_H_4	62	4	60.005	1	195	dalle	0	0	0				NOM	Mot	lettre	0	0	CVCCV	CVCCCV	100	100	23	28	2025	Homme	31_VOC_120210-0069.wav	Chez Grégoire nous avons commencé la dalle pour débuter des travaux	Le blouzon en cuire de mon petit frère a vraiment couté une fortune	A	0	0	12.35	13.38	108.79	13	156.77	29.19	256.01	140.88	NR				1	1	171	dalle	2	1
CP_H_4	62	4	60.005	1	196		0	0	0					Non-Mot	sachot	0	4							1065	Homme	32_VOC_120210-0067.wav	Lorsque notre agence a démaré je suis vite rentré de l'étranger	Je suis tombé récemment dans un tracquenard sans que je m'en aperçoive	A											ABS				121	1	172	rentré
CP_H_4	62	4	60.005	1	197	rage	0	0	0				NOM	Mot	colère	4	0	CVCV	CVCVCV	100	100	25	18	2247	Homme	5_VOC_120210-0064.wav	A l'annonce de la très mauvaise nouvelle ça rage a vraiment éclaté	Ces traces de pieds sont restées pendant vraiment très longtemps sur le béton	A	0	0	15.54	44.12	67.91	15.97	68.9	45.34	100.07	92.77	R				70	1	173	agréable	2	1
CP_H_4	62	4	60.005	1	198		0	0	0					Non-Mot	livonde	4	4							2152	Homme	27_VOC_120209-0043.wav	J'ai vu le gardien qui balayait la cour en partant pour le travail	J'ai vu un beau tableau de Velasquez à l'exposition de Madrid	In											ABS				172	1	174	cortex
CP_H_4	62	4	60.005	1	199	chaussure	0	0	0				NOM	Mot	soulier	0	0	CCVVCCVCV	CVVCVVC	100	88	18	17	1163	Homme	3_VOC_120210-0066.wav	J'ai abimé ma chaussure gauche lors de notre toute dernière sortie	Germain nous a croisé tout près sans nous voir dans la grande rue principale	A	0	1	12.49	8.78	2.53	73.58	9.76	56.49	35.68	4.8	R				95	1	175	gauche	1	1
CP_H_4	62	4	60.005	1	200		0	0	0					Non-Mot	duille	4	4							939	Homme	30_VOC_120210-0072.wav	C'est un des piliers de notre nation qu'il faut à tous prix préserver	Avec ce dépôt de calcaire la pompe ne doit plus fonctionner du tout	A											ABS				196	1	176	breton
CP_H_4	62	4	60.005	1	201	titre	0	0	0				NOM	Mot	silence	0	0	CVCCV	CVCVCCV	100	95	16	24	1075	Homme	43_VOC_120210-0063.wav	Il a trouvé le titre de sa prochaine exposition de Mardi	Céline est venue voir la nouvelle voiture que j'ai acheté mardi	A	1	1	32.4	53.04	105.53	41.35	106.43	71.22	325.54	313.24	NR				39	1	177	prochaine	2	1
CP_H_4	62	4	60.005	1	202		0	0	0					Non-Mot	houte	0	4							1141	Homme	36_VOC_120209-0032.wav	Avec ce feuillage nous pourrons déjeuner sans avoir d'insolation	C'est un camion vraiment surprenant que nous avons sur l'avenue	In											ABS				153	1	178	camion
CP_H_4	62	4	60.005	1	203		0	0	0					Non-Mot	timbée	4	4							2117	Homme	30_VOC_120209-0046.wav	C'est avec pudeur que votre compagne se montre a ce diner d'affaire	C'est un hélicoptère qui a traversé le ciel de la ville hier	In											ABS				180	1	179	lièvre
CP_H_4	62	4	60.005	1	204	digestion	0	0	0				NOM	Mot	estomac	4	0	CVCVCCVVC	VCCVCVC	91	100	24	20	1308	Homme	30_VOC_120210-0062.wav	Le problème de digestion que j'ai depuis plus d'un an est toujours là	Clément respire très mal lorsque les pièces sont recouvertes de moquette	A	0	1	1.48	2.84	23.06	1.48	23.56	2.97	30.95	30.14	R				100	1	180	vent	1	1
CP_H_4	62	4	60.005	1	205		0	0	0					Non-Mot	pésiote	0	4							2843	Homme	8_VOC_120209-0048.wav	Derrière la prairie nous avons aperçu une voiture qui stationnait	Ils ont tous subit des pressions énormes pour que notre cause avance	In											ABS				239	1	181	pression
CP_H_4	62	4	60.005	1	206	sentence	0	0	0				NOM	Mot	décret	4	0	CVCCVCCV	CVCCVC	96	100	33	21	2156	Homme	46_VOC_120209-0045.wav	Il est resté très froid quand la sentence a été lu par le jury	Je mâche un bâton de réglisse depuis que je suis arrivé ici	In	0	1	7.17	4.19	3.54	7.7	4.06	5.68	9.12	6.42	R				84	1	182	lourd	1	1
CP_H_4	62	4	60.005	1	207	bravoure	0	0	0				NOM	Mot	courage	4	0	CCVCVVCV	CVVCVCV	100	100	22	27	1508	Homme	6_VOC_120209-0038.wav	Il a montré sa bravoure en gravissant le sommet de la montagne	Pendant ses vacances, il est monté dans le plus haut monument du monde	In	0	1	2.78	3.18	70.7	2.78	70.73	3.18	70.34	69.8	R				116	1	183	pont	1	1
CP_H_4	62	4	60.005	1	208	ruche	0	0	0				NOM	Mot	abeille	4	0	CVCCV	VCVVCCV	90	100	22	26	2541	Homme	43_VOC_120210-0071.wav	Dans sa propriété, le voisin garde une ruche vraiment importante	Jeannine et Jean-Michel aiment vraiment beaucoup leurs qautre petits chatons	A	0	0	2.64	2.03	3.53	3.57	9.11	3.51	9.86	3.18	R				72	1	184	draps	1	1
CP_H_4	62	4	60.005	1	209		0	0	0					Non-Mot	foutâme	4	4							1281	Homme	42_VOC_120209-0038.wav	C'est la grosse peluche blanche qu'il veut tout près de lui pour pouvoir être bien	Gregory raffole des petits cannelés, surtout quand ils sont bien cuits	In											ABS				158	1	185	appoint
CP_H_4	62	4	60.005	1	210		0	0	0					Non-Mot	hébeux	0	4							969	Homme	31_VOC_120210-0065.wav	La haie de bambou a poussé à une vitesse absolument incroyable	A l'automne prochain nous irons tous faire un tour sur la côte atlantique	A											ABS				205	1	186	vitesse
CP_H_4	62	4	60.005	1	211		0	0	0					Non-Mot	gilot	0	4							2841	Homme	11_VOC_120209-0040.wav	Avec les ogives nucléaires on peut détruire des villes partout dans le monde	Ayant égaré mon répertoire je ne peux plus appeler personne	In											ABS				231	1	187	égaré
CP_H_4	62	4	60.005	1	212		0	0	0					Non-Mot	chérure	0	4							2385	Homme	35_VOC_120209-0045.wav	Avec cette routine je vais finir par mourir d'ennuis à mon travail	Les grillons sont arrivées depuis plusieurs semaines juste après les pluies	In											ABS				161	1	188	grillons
CP_H_4	62	4	60.005	1	213	comète	0	0	0				NOM	Mot	impact	0	0	CVCVCV	VCCVCC	100	100	15	20	882	Homme	6_VOC_120210-0068.wav	C'est cette comète dont tu as entendu parlé pendant ton enfance	La pastelle que Rosie a faite ressemble beaucoup à celle de Martin	A	0	1	1.96	2.3	8.36	2.28	9.54	2.5	2.5	2.3	R				103	1	189	pendant	1	1
CP_H_4	62	4	60.005	1	214		0	0	0					Non-Mot	étarde	0	4							1327	Homme	15_VOC_120210-0067.wav	C'était une belle parade que nous avons vu hier à EuroDisney	Il faut faire la vaisselle avant de quitter la cabane pour le week-end	A											ABS				149	1	190	parade
CP_H_4	62	4	60.005	1	215		0	0	0					Non-Mot	gilleul	0	4							2033	Homme	34_VOC_120210-0070.wav	Ils sont en déroute depuis que notre équipe les a vaincu à Toulouse	Louis-Philippe est rentré chez lui avec un bouquet de roses magnifique	A											ABS				135	1	191	déroute
CP_H_4	62	4	60.005	1	216		0	0	0					Non-Mot	phyrtique	4	4							1182	Homme	44_VOC_120209-0038.wav	Cette petite enceinte de pierre a été construite pendant le moyen age	En période de révision Adrien ne sort plus du tout de chez lui	In											ABS				176	1	192	ficher
CP_H_4	62	4	60.005	1	217	chômage	0	0	0				NOM	Mot	emploi	4	0	CCVCVCV	VCCCVV	95	100	23	19	1106	Homme	1_VOC_120209-0034.wav	Il est au chômage depuis peu, mais il est trop agée pour se refaire	Cette centrale nucléaire est l'une des plus fiable de tout le pays	In	1	1	12.5	5.41	25.96	12.5	30.94	5.41	29.19	26.42	R				112	1	193	humide	1	1
CP_H_4	62	4	60.005	1	218		0	0	0					Non-Mot	amidronne	0	4							1146	Homme	28_VOC_120210-0062.wav	Demain, le festin que nous préparera ma mère devrait être bon	Jordan a tant bronzé pendant les vacances qu'on ne le reconnait plus	A											ABS				191	1	194	festin
CP_H_4	62	4	60.005	1	219		0	0	0					Non-Mot	gaste	0	4							2543	Homme	6_VOC_120209-0037.wav	C'est un bon support pour travailler la peinture à l'huile et l'acrylique	Si tu as changé d'avis, il faudra absolument le signaler	In											ABS				175	1	195	absolument
CP_H_4	62	4	60.005	1	220	boîte	0	0	0				NOM	Mot	allumette	4	0	CVVCV	VCCVCVCCV	94	96	17	27	1293	Homme	8_VOC_120209-0042.wav	Il n'a pas pris la boîte que j'avais laissée sur le bord de la console	Les données que monsieurs Martin nous a transmises ne sont pas assez fiables	In	0	0	74.58	94.32	4.43	88.81	15.65	134.05	20.88	9.73	R				120	1	196	arbre	1	1
CP_H_4	62	4	60.005	1	221		0	0	0					Non-Mot	intreumousse	0	4							1154	Homme	42_VOC_120210-0073.wav	Sa dose de morphine a été augmenté depuis son opération	Gabriel a toujours une grosse pile de linge qui traine dans sa chambre	A											ABS				143	1	197	augmenté
CP_H_4	62	4	60.005	1	222		0	0	0					Non-Mot	foiseaux	4	4							1089	Homme	9_VOC_120210-0070.wav	Allume une lanterne car la nuit va très vite tomber sur nos invités	Il a senti qu'il n'était pas à la hauteur lors de son grand oral	A											ABS				150	1	198	hiver
CP_H_4	62	4	60.005	1	223		0	0	0					Non-Mot	escouide	4	4							987	Homme	36_VOC_120210-0061.wav	J'appelle le plombier ce soir dès que je rentre de mon intervention	Je suis très sensible au cadeau que marcel m'a offert jeudi dernier	A											ABS				208	1	199	illustré
CP_H_4	62	4	60.005	1	224		0	0	0					Non-Mot	fanction	4	4							971	Homme	17_VOC_120209-0037.wav	Il a un traîneau que ses parents lui ont offert pour le nouvel an	Le débat télé s'est déroulé avec beaucoup de sérénité	In											ABS				226	1	200	glande
CP_H_4	62	4	60.005	1	225		0	0	0					Non-Mot	ivragnet	4	4							2164	Homme	44_VOC_120209-0039.wav	Il est sous pression depuis qu'il a ce poste à responsabilité	Depuis notre appartement, nous pouvons observer le sommet du Mont-Blanc	In											ABS				152	1	201	volontairement
CP_H_4	62	4	60.005	1	226		0	0	0					Non-Mot	gérrun	0	4							2377	Homme	29_VOC_120210-0071.wav	Le chant des cigales s'entend jusque dans le centre historique de Marseilles	lorsque j'ai récupéré mes lunettes nous n'avions pas vu cette rayure	A											ABS				209	1	202	centre
CP_H_4	62	4	60.005	1	227		0	0	0					Non-Mot	hocette	0	4							1846	Homme	16_VOC_120210-0067.wav	Jadis les ennuques étaient des personnes respectés dans toute la cité	Les robots vont bienôt faire leurs apparîtion dans nôtre quotidien	A											ABS				199	1	203	ennuques
CP_H_4	62	4	60.005	1	228	coton	0	0	0				NOM	Mot	corbeille	4	0	CVCVC	CVCCVVCCV	92	100	27	23	1119	Homme	23_VOC_120210-0073.wav	Il nous faut du coton pour terminer la décoration du sapin	L'amie Margo à de très sérieux problèmes depuis presque deux mois	A	1	0	10.06	24.66	2.3	10.09	2.71	26.22	19.12	15.68	NR				38	1	204	cheveux	1	1
CP_H_4	62	4	60.005	1	229		0	0	0					Non-Mot	jimeau	4	4							1520	Homme	9_VOC_120209-0033.wav	Notre vénérable sultan n'est plus capable d'assumer son rôle	Lors de la dernière soirée nous avons consommé beaucoup trop de Rhum	In											ABS				174	1	205	cuivre
CP_H_4	62	4	60.005	1	230	mèche	0	0	0				NOM	Mot	camping	4	0	CVCCV	CVCCVCC	89	100	19	22	1972	Homme	30_VOC_120209-0045.wav	Je lui ai demandé d'éteindre la mèche pour notre sécurité	Il y a eu une énorme tempête de grèle quand nous sommes arrivés	In	0	1	8.21	19.12	4.11	9.87	4.2	31.01	3.24	2.97	NR				16	1	206	briquet	1	1
CP_H_4	62	4	60.005	1	231	argent	0	0	0				NOM	Mot	monnaie	4	0	VCCVCC	CVCCVVV	100	100	21	31	2279	Homme	35_VOC_120210-0067.wav	J'ai été très surpris quand j'ai vu tout cet argent posé dans l'entrée	Sachez que les jeux olympiques n'ont jamais eu lieu dans notre pays	A	1	0	515.04	194.32	26.82	515.1	27.31	194.39	28.99	25.34	R				68	1	207	paragraphe	2	2
CP_H_4	62	4	60.005	1	232	clinique	0	0	0				NOM	Mot	urgence	0	0	CCVCVCVV	VCCVCCV	95	100	21	23	1957	Homme	32_VOC_120210-0069.wav	Malgré sa taille importante la clinique de la ville n'est pas suffisante	La dernière fois que je suis venu dans cette ville je me suis ennuyé	A	0	0	17.72	10.81	38.78	18.79	53.03	11.82	23.11	21.35	R				69	1	208	importante	2	1
CP_H_4	62	4	60.005	1	233		0	0	0					Non-Mot	erroste	4	4							2240	Homme	12_VOC_120209-0048.wav	C'est bien une baleine bleu que les batiments japonnais ont torpillée	Mon logiciel ne fonctionne plus très bien depuis la dernière mise à jour	In											ABS				234	1	209	atout
CP_H_4	62	4	60.005	1	234		0	0	0					Non-Mot	islun	0	4							1087	Homme	21_VOC_120209-0048.wav	J'attend mon neveu qui va bientôt sortir de son épreuve d'examen	Théo ne parvient plus a déchiffrer les plaques d'immatriculations	In											ABS				167	1	210	plaques
CP_H_4	62	4	60.005	1	235		0	0	0					Non-Mot	drigatte	0	4							1178	Homme	18_VOC_120209-0032.wav	C'est bien cette parcelle que je voulais absolument acheter au voisin	Nous n'étions pas les bienvenus lors de la célébration du mariage	In											ABS				229	1	211	bienvenus
CP_H_4	62	4	60.005	1	236	pirate	0	0	0				NOM	Mot	tennis	4	0	CVCVCV	CVCCVC	100	100	22	23	1482	Homme	32_VOC_120209-0034.wav	Ce monsieur fut un pirate de l'air pendant les années soixante-dix	J'ai planté un acacia pour complété ma collection botanique	In	1	1	3.88	1.69	11.37	8.14	11.37	5.47	13.24	13.24	NR				56	1	212	trouver	3	1
CP_H_4	62	4	60.005	1	237	plastique	0	0	0				NOM	Mot	rire	4	0	CCVCCVCVV	CVCV	100	100	11	15	2751	Homme	23_VOC_120209-0040.wav	Pour la fête de ce soir c'est un objet en plastique qu'il nous faut acheter	Même si Béatrice ne remarque rien son marie est plus perspicace	In		1	12.89	16.82	22.8	13.44	38.88	16.96	155.47	112.57	NR				30	1	213	collant	3	2
CP_H_4	62	4	60.005	1	238		0	0	0					Non-Mot	fantisme	4	4							2316	Homme	10_VOC_120209-0032.wav	Contacte son agent pour nôtre représentation de demain soir	Nous sommes à un moment très important de la compagne électorale	In											ABS				162	1	214	goût
CP_H_4	62	4	60.005	1	239	ironique	0	0	0				ADJ	Mot	fragile	0	0	VCVCVCVV	CCVCVCV	100	100	22	18	2750	Homme	5_VOC_120209-0048.wav	C'est très rare de voire ton père aussi ironique avec les invités	Elise collectionne depuis toujours de nombreux objets qu'elle trouve aux puces	In			3.67	13.72	12.94	3.73	15.89	16.28	45.34	35.68	NR				19	1	215	nombreux	1	1
CP_H_4	62	4	60.005	1	240	fromage	0	0	0				NOM	Mot	yaourt	0	0	CCVCVCV	VVVVCC	100	95	22	22	2525	Homme	40_VOC_120209-0039.wav	Bruno déteste particulièrement le fromage lorsqu'il est chauffé	J'ai cherché à joindre monsieur le directeur pour le féliciter	In	1	1	25.68	20.81	2.87	27.22	3.58	26.96	4.73	3.18	R				77	1	216	joindre	1	1
CP_H_4	62	4	60.005	1	241		0	0	0					Non-Mot	dantille	0	4							2073	Homme	13_VOC_120209-0032.wav	Avec un milliard d'euros je pourrais acheter tout une île déserte	Il n'y a pas de quoi se mettre dans des états pareils pour si peu	In											ABS				165	1	217	mettre
CP_H_4	62	4	60.005	1	242	guide	0	0	0				NOM	Mot	anneau	0	0	CVVCV	VCCVVV	100	100	25	15	1064	Homme	18_VOC_120209-0043.wav	J'ai vu le guide qui nous a tous accompagné lors du week-end dernier	Samedi dernier, le petit garçon de Julie s'est perdu dans la foule	In		1	14.69	16.69	17.59	17.52	21.61	22.84	17.5	9.53	NR				55	1	218	dernier	2	1
CP_H_4	62	4	60.005	1	243	légume	0	0	0				NOM	Mot	organe	0	0	CVCVCV	VCCVCV	100	100	17	19	2610	Homme	39_VOC_120209-0047.wav	Raphaël m'a montré il ya deux jours un légume vraiment gigantesque	Marie a acquis ce petit objet en marbre pour un très bon prix	In	1	1	3.2	2.09	3.14	15.16	13.69	23.45	15.68	6.55	NR				21	1	219	marbre	1	1
CP_H_4	62	4	60.005	1	244	entorse	0	0	0				NOM	Mot	béquille	0	0	VCCVCCV	CVCVVCCV	100	96	19	29	945	Homme	43_VOC_120210-0062.wav	Regardez l'entorse que Nicolas s'est faite en faisant son footing	Adrien a compris que Daniel est vraiment très triste de partir	A	0	0	1.4	2.36	1.05	1.63	2.7	2.84	6.15	2.91	R				93	1	220	entorse	1	1
CP_H_4	62	4	60.005	1	245	sillage	0	0	0				NOM	Mot	pelouse	0	0	CVCCVCV	CVCVVCV	85	100	14	27	1487	Homme	21_VOC_120209-0045.wav	Si tu suis le sillage laissé par Luc tu pourras retrouver ta route	La circulation devient toujours dense à ce moment de la journée	In	1	0	1.27	10.07	4.28	1.43	4.79	10.88	19.39	12.97	NR				59	1	221	circulation	1	1
CP_H_4	62	4	60.005	1	246	anxiété	0	0	0				NOM	Mot	peur	4	0	VCCVVCV	CVVC	100	100	21	28	1375	Homme	45_VOC_120209-0043.wav	Ses problèmes d'anxiété sont venus depuis qu'il a commencé sa thèse	Marc et louise se sont disputé aujourd'jui avant d'aller travailler	In	0	0	2.92	9.86	551.83	3.06	557.21	10.27	311.69	307.23	R				106	1	222	risque	1	1
CP_H_4	62	4	60.005	1	247		0	0	0					Non-Mot	trice	0	4							1348	Homme	42_VOC_120210-0072.wav	Jean adore les biscuits que sa grand mère a préparés pour le gouté	Tu pourrais t'arrêter dans cette brasserie pour que nous mangions un bout	A											ABS				203	1	223	grand-mère
CP_H_4	62	4	60.005	1	248	songe	0	0	0				NOM	Mot	rêve	4	0	CVCCV	CVCV	95	100	22	25	1020	Homme	22_VOC_120210-0068.wav	Il a fait un songe bien étrange alors qu'il était en classe de français	En regardant mon calendrier j'ai vu que j'avais une réunion	A	1	1	3.81	10.68	99.39	4.53	158.75	21.28	128.58	80.2	R				102	1	224	genou	2	2
CP_H_4	62	4	60.005	1	249		0	0	0					Non-Mot	faillomade	0	4							1120	Homme	6_VOC_120209-0048.wav	C'est une contrée que je n'ai encore jamais visité ; j'ai vraiment hâte	Il a déscendu la bibliothèque pour faire de la place au salon	In											ABS				221	1	225	bibliothèque
CP_H_4	62	4	60.005	1	250		0	0	0					Non-Mot	ginou	0	4							1210	Homme	13_VOC_120210-0075.wav	Nous voulons des orgies à l'issue de chacune de nos representations	En attérissant, j'ai été très soulagé que le vole se termine	A											ABS				147	1	226	issue
CP_H_4	62	4	60.005	1	251	poursuite	0	0	0				NOM	Mot	docteur	0	0	CVVCCVVCV	CVCCVVC	100	88	14	17	2014	Homme	28_VOC_120210-0061.wav	Personne n'a entendu parler de cette poursuite d'hier après-midi	Le nouveau musée possède une architecture assez originale	A	0	1	6.92	12.36	223.48	11.03	233.86	15.47	87.36	83.11	NR				9	1	227	entendu	1	1
CP_H_4	62	4	60.005	1	252		0	0	0					Non-Mot	tofant	4	4							2625	Homme	41_VOC_120209-0031.wav	Il a de l'ardeur votre fils, quand il résoud des problème qui lui plaisent	Ce spécialiste vient d'écrire un article vraiment intéressant	In											ABS				232	1	228	indien
CP_H_4	62	4	60.005	1	253	récit	0	0	0				NOM	Mot	faute	0	0	CVCVC	CVVCV	100	93	22	15	1311	Homme	38_VOC_120210-0068.wav	J'ai entendu ce récit alors que j'étais encore un jeune garçon	Une solution sera trouvée très bientôt par l'agence immobilière	A	1	0	7.12	37.84	163.19	9.89	169.26	56.15	95.2	81.08	NR				33	1	229	encore	1	2
CP_H_4	62	4	60.005	1	254	folie	0	0	0				NOM	Mot	délire	4	0	CVCVV	CVCVCV	90	95	22	20	2438	Homme	44_VOC_120209-0043.wav	Depuis que son mari l'a quitté sa folie a beaucoup empiré	Le briquet que bénédicte possède est un bien d'une très grande valeur	In	0	1	49.01	52.43	10.93	52.39	13.2	60.74	19.8	16.62	R				88	1	230	promotion	1	2
CP_H_4	62	4	60.005	1	255	rouleau	0	0	0				NOM	Mot	couteau	0	0	CVVCVVV	CVVCVVV	96	100	32	31	1144	Homme	23_VOC_120209-0031.wav	Avec un tel rouleau il n'aura aucun mal à finir son travail	Avec les nouvelles technologies les dictionnaires ne sont plus utiles	In	1	1	3.87	10.88	51.08	5.93	58.15	19.19	52.64	44.26	NR				57	1	231	technologies	1	1
CP_H_4	62	4	60.005	1	256	dessert	0	0	0				NOM	Mot	gendarme	4	0	CVCCVCC	CVCCVCCV	100	100	18	24	1916	Homme	39_VOC_120210-0065.wav	Non merci je ne reprendrais pas de dessert bien que j'en ai l'envie	Aujourd'hui, Nous sommes allés à la piscine pour nous raffraichir un peu	A	1	1	11.61	11.62	5.53	13.4	13.67	12.57	43.72	16.15	NR				8	1	232	olive	2	1
CP_H_4	62	4	60.005	1	257	faillite	0	0	0				NOM	Mot	licence	4	0	CVVCCVCV	CVCVCCV	87	100	8	18	2441	Homme	26_VOC_120210-0073.wav	Il faut qu'ils réagissent très vite sinon la faillite va les emporter	L'alphabet grec comporte deux signes de moins que l'aphabet latin	A	0	0	6.74	7.16	7.37	6.94	8.27	7.77	7.84	7.03	NR				4	1	233	albatros	1	1
CP_H_4	62	4	60.005	1	258		0	0	0					Non-Mot	ideau	4	4							1039	Homme	26_VOC_120210-0077.wav	C'est bien le stylo que j'ai perdu lors de notre dernière entrevue	Mon petit clavier sans fil est tombé dans les escaliers jeudi soir	A											ABS				144	1	234	prison
CP_H_4	62	4	60.005	1	259	tapage	0	0	0				NOM	Mot	parfum	0	0	CVCVCV	CVCCVC	89	100	28	25	2202	Homme	10_VOC_120209-0035.wav	Nous n'y retournerons pas avec le tapage que font ces animaux	Internet est un outil formidable pour faire des tas de rencontres	In	1	1	1.52	6.01	24.44	1.53	30	6.08	65.74	52.36	NR				23	1	235	outil	1	1
CP_H_4	62	4	60.005	1	260	anatomiste	0	0	0				NOM	Mot	crocodile	4	0	VCVCVCVCCV	CCVCVCVCV	93	100	15	16	2125	Homme	27_VOC_120209-0033.wav	Alexandre a rencontré un anatomiste qui écrit des livres	Mon amie Maelle n'a jamais vraiment été une très grande littéraire	In		1	0	0.27	6.14	0	9.26	0.34	5.2	4.05	NR				28	1	236	brebis	1	1
CP_H_4	62	4	60.005	1	261	chandelle	0	0	0				NOM	Mot	flambeau	4	0	CCVCCVCCV	CCVCCVVV	97	100	36	19	2111	Homme	8_VOC_120210-0064.wav	Hier soir, j'ai enfin pu faire un diner aux chandelles avec Marie	Un animal très féroce s'est sauvé du zoo hier après-midi	A	0	1	3.51	7.91	2.66	5.15	3.04	12.57	7.09	3.58	R				74	1	237	ventouse	1	1
CP_H_4	62	4	60.005	1	262		0	0	0					Non-Mot	armail	4	4							917	Homme	32_VOC_120209-0032.wav	Son petit museau est toujours là où il ne faut jamais qu'il se trouve	Le premier pas sur le lune a eu lieu en 1969	In											ABS				216	1	238	sanguin
CP_H_4	62	4	60.005	1	263	sirène	0	0	0				NOM	Mot	alarme	0	0	CVCVCV	VCVCCV	100	100	22	24	1304	Homme	14_VOC_120210-0071.wav	Hier midi la sirène s'est déclenchée suite à notre arrivée	Suite à la panne de tramway, Nous sommes arrivés extrêmement en retard	A	0	0	8.06	10.34	16.71	11.35	19.29	17.5	7.84	6.35	R				99	1	239	suite	1	2
CP_H_4	62	4	60.005	1	264		0	0	0					Non-Mot	salpidette	4	4							1135	Homme	18_VOC_120209-0042.wav	Le bout de citron que Jean-Baptiste a utilisé est encore frais	Je suis allé au théâtre pour la première fois à 21 ans	In											ABS				164	1	240	radio
CP_H_3	61	3	60.005	1	1	repli				0	0	0		Mot	troupeau	4	0							1300	Homme	30_VOC_120209-0030.wav	il a arraché le repli que j'avais fait sur ma chemise orange	Il était vraiment aux premières loges pour admirer ce feu d'artifice	A												6	1	1				missile
CP_H_3	61	3	60.005	1	2	impôt				0	0	0		Mot	joyau	0	0							2149	Homme	33_VOC_120209-0030.wav	Il est tombé des nues en voyant sa feuille d'impot sur le revenu	les incendis ont duré toute la nuit malgré l'intervention des canadairs	In												9	1	2				incendis
CP_H_3	61	3	60.005	1	3					0	0	0		Non-Mot	arquile	4	4							1225	Homme	46_VOC_120209-0030.wav	Nous savons que l'humain est un être sociale qui ne peut rester seul	Antoine a pu filmer la conférence avec sa nouvelle caméra	In												22	1	3				araignée
CP_H_3	61	3	60.005	1	4	tibia				0	0	0		Mot	lagune	0	0							2371	Homme	31_VOC_120209-0030.wav	Durant le match d'hier il s'est cogné le tibia contre un piquet	Ce phénomène météorologique est rarisime dans nos régions	In												7	1	4				phénomène
CP_H_3	61	3	60.005	1	5					0	0	0		Non-Mot	minaf	0	4							1258	Homme	43_VOC_120209-0030.wav	Ce monsieur est le recteur de l'académie depuis 82	Je connais très bien cet artiste car nous étions à la fac ensemble	In												19	1	5				artiste
CP_H_3	61	3	60.005	1	6					0	0	0		Non-Mot	empros	4	4							1697	Homme	48_VOC_120209-0030.wav	Il a du se rasé le soucil pour parce qu'il a perdu son parie	les réparateur ont demandé que nous déménagions nos papiers	In												24	1	6				écureuil
CP_H_3	61	3	60.005	1	7	coquin				0	0	0		Mot	motel	4	0							2189	Homme	32_VOC_120209-0030.wav	Cet individui n'est rien d'autre qu'un coquin sans le moindre scrupules	Martin et Jean-charles avaient presque toujours zéro sur vingt en dictée	In												8	1	7				degré
CP_H_3	61	3	60.005	1	8	insulte				0	0	0		Mot	parquet	4	0							2099	Homme	34_VOC_120209-0030.wav	A la réuninon Gaston a lancé une insulte à notre patron	les plus grandes particules de matière sont désormais bien observables	In												10	1	8				énoncé
CP_H_3	61	3	60.005	1	9					0	0	0		Non-Mot	eigneau	4	4							2079	Homme	38_VOC_120209-0030.wav	En arrivant à Paris j'ai appris le solfège en quelques semaies	Je n'ai trouvé aucun document intéressant dans ton sac à dos	A												14	1	9				barème
CP_H_3	61	3	60.005	1	10	tortue				0	0	0		Mot	brouillon	4	0							2379	Homme	36_VOC_120209-0030.wav	La mari de ma sœur a gardé une petite tortue de floride	Ce week-end Bernard organise une fête pour l'anniversaire de son fils	In												12	1	10				parfait
CP_H_3	61	3	60.005	1	11	légion				0	0	0		Mot	recrue	0	0							1009	Homme	25_VOC_120209-0030.wav	Ce fut une légion d'honneur qui lui a été attribué mardi	La commission des affaire sociale a reconnu son role décisif	A												1	1	11				légion
CP_H_3	61	3	60.005	1	12					0	0	0		Non-Mot	eimard	0	4							2260	Homme	41_VOC_120209-0030.wav	Je me suis rendu compte que j'avais gardé un jeton de 100 euro	C'est un batiment que cet architecte a construit dans les années trente	A												17	1	12				jeton
CP_H_3	61	3	60.005	1	13	poussette				0	0	0		Mot	vampire	0	0							2274	Homme	35_VOC_120209-0030.wav	Jacques a eu la gentilesse de réparer la poussette en un instants	la fluctuation des température est bien mesurée de nos jours	In												11	1	13				température
CP_H_3	61	3	60.005	1	14	intrus				0	0	0		Mot	suspect	4	0							967	Homme	26_VOC_120209-0030.wav	Il y a un intrus parmi les membres de notre comunauté	le nouveau texte de loi a été retoqué par les sénateurs	A												2	1	14				fric
CP_H_3	61	3	60.005	1	15					0	0	0		Non-Mot	marroine	4	4							2203	Homme	42_VOC_120209-0030.wav	Sébastien voudrait se faire enlever le tatouage qu'il a dans le dos	Avant que nous ne partions je dois remettre le courant dans le garage	A												18	1	15				simple
CP_H_3	61	3	60.005	1	16					0	0	0		Non-Mot	devaires	0	4							1238	Homme	47_VOC_120209-0030.wav	Avec un tel slogan il ne devraient pouvoir augmenter beaucoup leur vente	Si tu veux je vais te préter ma sourie sans fil que j'au au bureau	In												23	1	16				préter
CP_H_3	61	3	60.005	1	17					0	0	0		Non-Mot	aviste	0	4							2397	Homme	39_VOC_120209-0030.wav	Mon collaborateur serges semble avoir a une lubie ces dernier temps	Nous ne pouvons plus assumé nos fonctions suite au mauvais résultats	A												15	1	17				collaborateur
CP_H_3	61	3	60.005	1	18					0	0	0		Non-Mot	emmûre	4	4							1337	Homme	44_VOC_120209-0030.wav	Il a reçu un rappel envoyé par la préfecture de police	Mon ami Rémy une galerie d'art dans une village de bourgogne	In												20	1	18				amortisseur
CP_H_3	61	3	60.005	1	19					0	0	0		Non-Mot	borane	4	4							1757	Homme	40_VOC_120209-0030.wav	Claire a renversé un sceau de javel sur mon T-short préféré	Les jeux olympiques ont eu lieu dans le pays le plus fermé du monde	A												16	1	19				neutron
CP_H_3	61	3	60.005	1	20					0	0	0		Non-Mot	encroc	0	4							2330	Homme	37_VOC_120209-0030.wav	La mairie a promu la construction d'une mosqué dans ce quartier	Le sommet européen a été organisé au Portugal	A												13	1	20				promu
CP_H_3	61	3	60.005	1	21					0	0	0		Non-Mot	missige	0	4							1349	Homme	45_VOC_120209-0030.wav	En m'allongeant sur la banquette je me suis senti bien mieux tout de suite	Je ne sais pas encore très bien me servire de ce petit chalumeau	In												21	1	21				servire
CP_H_3	61	3	60.005	1	22	tricot				0	0	0		Mot	tailleur	4	0							1465	Homme	28_VOC_120209-0030.wav	Elle a bientôt finit le tricot qu'elle a commencé il y a un mois	Mon directeur a effectué une belle croisière pendant les vacances	A												4	1	22				valet
CP_H_3	61	3	60.005	1	23	tourisme				0	0	0		Mot	passeport	0	0							1022	Homme	27_VOC_120209-0030.wav	Avec ce tourisme de masse nous allons développer ce quartier	Après le neuvième jour de compétition on resentait la fatigue	A												3	1	23				masse
CP_H_3	61	3	60.005	1	24	licorne				0	0	0		Mot	mafia	0	0							1448	Homme	29_VOC_120209-0030.wav	Eva pensait que la licorne avait existé il y a longtemps	Nôtre chef à du imposer une collecte pour renflouer les comptes	A												5	1	24				licorne
CP_H_3	61	3	60.005	1	25	cascade	0	0	0				NOM	Mot	ruisseau	4	0	CVCCVCV	CVVCCVVV	95	100	24	21	960	Homme	14_VOC_120210-0072.wav	La grande cascade que nous avons vu l'année dernière n'existe plus	C'est un garçon vraiment très fragil car il a fait plusieurs dépressions	A	0	1	3.19	7.3	6.1	4.41	7.5	11.55	24.59	18.72	R				66	1	1	siège	2	1
CP_H_3	61	3	60.005	1	26	regret	0	0	0				NOM	Mot	poète	4	0	CVCCVC	CVVCV	90	100	22	16	1988	Homme	21_VOC_120210-0064.wav	Alice est une personne qui n'a aucun regret vis-à-vis du passé	Notre expérience n'a pas vraiment fonctionné comme nous l'avions espéré	A	1	1	7.25	29.32	16.98	13.77	22.65	40	35.95	23.45	NR				34	1	2	prophétie	1	1
CP_H_3	61	3	60.005	1	27		0	0	0					Non-Mot	humelle	4	4							1043	Homme	38_VOC_120210-0072.wav	Je n'ai plus l'attache que tu m'as offerte à mon dernier anniversaire	Avant de prendre ta décision il faudra bien que tu réfléchisses	A											ABS				210	1	3	soupir
CP_H_3	61	3	60.005	1	28		0	0	0					Non-Mot	malicostir	0	4							2484	Homme	26_VOC_120210-0069.wav	J'adore la laitue et davantage lorsque c'est ma mère qui la prépare	Ce monsieur ne m'inspire pas confiance malgré son apparante gentillesse	A											ABS				133	1	4	mère
CP_H_3	61	3	60.005	1	29	cadence	0	0	0				NOM	Mot	tempo	0	0	CVCVCCV	CVCCV	100	100	25	25	2849	Homme	11_VOC_120209-0046.wav	Tu ne rattrapperas jamais tous le monde avec la cadence que tu prends	C'est un bel ordinateur que greg a pu récupéré par un site	In	0	1	2.12	12.64	1.38	2.42	1.44	13.78	1.35	1.22	R				115	1	5	ordinateur	2	1
CP_H_3	61	3	60.005	1	30	titre	0	0	0				NOM	Mot	silence	0	0	CVCCV	CVCVCCV	100	95	16	24	2267	Homme	28_VOC_120210-0075.wav	Gauthier n'avait pas compris tout de suite le titre de ce manuscrit	Céline est venue voir la nouvelle voiture que j'ai acheté mardi	A	1	1	32.4	53.04	105.53	41.35	106.43	71.22	325.54	313.24	NR				39	1	6	compris	2	1
CP_H_3	61	3	60.005	1	31		0	0	0					Non-Mot	ginou	0	4							1210	Homme	13_VOC_120210-0075.wav	Nous voulons des orgies à l'issue de chacune de nos representations	En attérissant, j'ai été très soulagé que le vole se termine	A											ABS				147	1	7	issue
CP_H_3	61	3	60.005	1	32	tourelle	0	0	0				NOM	Mot	livret	0	0	CVVCVCCV	CVCCVC	88	93	18	16	2303	Homme	29_VOC_120210-0070.wav	J'ai vu une personne que je connais dans le tourelle de la rue pasteur	Le grand carton de la salle à manger est completement rempli de livres	A	0	1	1.53	1.69	3.1	1.71	3.26	3.92	5.41	4.73	NR				45	1	8	tourelle	1	1
CP_H_3	61	3	60.005	1	33		0	0	0					Non-Mot	indace	4	4							2819	Homme	34_VOC_120209-0039.wav	Jules est un martyr car il a préféré le fouet à la trahison	Ce programme de recherche est le fruit d'une longue collaboration	In											ABS				222	1	9	dicton
CP_H_3	61	3	60.005	1	34	boire	0	0	0				VER	Mot	alcool	4	0	CVVCV	VCCVVC	100	100	30	28	2246	Homme	29_VOC_120209-0045.wav	Georges ne s'est jamais interrompu de boire depuis la mort d'Andrée	Ce week end, j'ai pris un bon bol d'air avant de monter sur le manège	In		1	142.15	100.27	40.29	339.05	41.3	274.32	42.84	39.73	R				108	1	10	douche	2	1
CP_H_3	61	3	60.005	1	35	remorque	0	0	0				NOM	Mot	charrette	4	0	CVCVCCVV	CCVCCVCCV	100	96	25	28	2281	Homme	34_VOC_120210-0069.wav	Si c'est une nécessité, prends la remorque pour ton déménagement	La thèse de mon ami Sébastien n'est pas encore tout à fait terminée	A	0	0	1.16	5.14	6.63	1.31	6.98	5.54	20.95	16.82	R				98	1	11	sable	2	1
CP_H_3	61	3	60.005	1	36		0	0	0					Non-Mot	grulogue	0	4							2510	Homme	42_VOC_120209-0035.wav	J'ai vu la maigreur de ce patient à l'institut c'était étonnant	Je me suis perdu lorsque je me suis aventuré dans ce quartier	In											ABS				223	1	12	aventuré
CP_H_3	61	3	60.005	1	37		0	0	0					Non-Mot	vidastre	0	4							2520	Homme	15_VOC_120209-0045.wav	L'endroit du monde où l'on trouve le plus d'épave est en méditérannéé	Qaund je me promène avec Paul je découvre toujours de nouveau lieux	In											ABS				159	1	13	Paul
CP_H_3	61	3	60.005	1	38		0	0	0					Non-Mot	fourmat	0	4							1119	Homme	40_VOC_120209-0045.wav	Plus aucune semence de maïs produite en Amérique n'est naturelle	Je me suis fait livré mon fauteuil club dans la journée de Mercredi	In											ABS				179	1	14	fauteuil-club
CP_H_3	61	3	60.005	1	39		0	0	0					Non-Mot	gilleul	0	4							2033	Homme	34_VOC_120210-0070.wav	Ils sont en déroute depuis que notre équipe les a vaincu à Toulouse	Louis-Philippe est rentré chez lui avec un bouquet de roses magnifique	A											ABS				135	1	15	déroute
CP_H_3	61	3	60.005	1	40		0	0	0					Non-Mot	phyrtique	4	4							1182	Homme	44_VOC_120209-0038.wav	Cette petite enceinte de pierre a été construite pendant le moyen age	En période de révision Adrien ne sort plus du tout de chez lui	In											ABS				176	1	16	ficher
CP_H_3	61	3	60.005	1	41		0	0	0					Non-Mot	gonstole	0	4							2690	Homme	3_VOC_120210-0067.wav	Avec cette tempête qui gronde dehors nous allons rester là toute la nuit	Mon ficus a beaucoup poussé depuis que j'ai eménagé à Lyon	A											ABS				125	1	17	gronde
CP_H_3	61	3	60.005	1	42	souffrance	0	0	0				NOM	Mot	douleur	4	0	CVVCCCVCCV	CVVCVVC	100	100	25	16	1203	Homme	15_VOC_120210-0064.wav	Il a connu une souffrance assez importante durant toute son enfance	Johanne est un ami d'enfance que j'ai connu quand j'étais en angleterre	A	0	0	20.05	33.58	65.78	30.02	75.89	47.16	91.89	77.84	R				62	1	18	intimité	1	1
CP_H_3	61	3	60.005	1	43	méthode	0	0	0				NOM	Mot	tactique	0	0	CVCCVCV	CVCCVCVV	100	100	20	17	1097	Homme	42_VOC_120210-0068.wav	Bien que ta méthode soit rigoureuse, tu ne résoudras pas ce problème	J'ai appelé au moins dix fois de suite avant d'avoir pu leur parler	A	0	0	13.83	16.42	4.46	24.87	5.31	24.86	6.69	6.42	R				65	1	19	rigoureuse	1	2
CP_H_3	61	3	60.005	1	44	rouleau	0	0	0				NOM	Mot	couteau	0	0	CVVCVVV	CVVCVVV	96	100	32	31	2103	Homme	8_VOC_120209-0033.wav	Il pourra finir son travail vue le rouleau d'aluminium qu'il a	Avec les nouvelles technologies les dictionnaires ne sont plus utiles	In	1	1	3.87	10.88	51.08	5.93	58.15	19.19	52.64	44.26	NR				57	1	20	technologies	1	1
CP_H_3	61	3	60.005	1	45		0	0	0					Non-Mot	laivaget	4	4							2224	Homme	5_VOC_120210-0073.wav	Faisons preuve de patience car cette opération va durer toute la nuit	C'est vraiment une très belle pièce de porcelaine qu'il m'a montré l'autre jour	A											ABS				138	1	21	trouvaille
CP_H_3	61	3	60.005	1	46		0	0	0					Non-Mot	vore	0	4							2400	Homme	3_VOC_120210-0075.wav	c'est lui le doyen de l'université de Sciences Humaines de Paris	A la fin de la saison nous pourrons prendre un repos bien mérité	A											ABS				131	1	22	doyen
CP_H_3	61	3	60.005	1	47		0	0	0					Non-Mot	ivragnet	4	4							2164	Homme	44_VOC_120209-0039.wav	Il est sous pression depuis qu'il a ce poste à responsabilité	Depuis notre appartement, nous pouvons observer le sommet du Mont-Blanc	In											ABS				152	1	23	volontairement
CP_H_3	61	3	60.005	1	48		0	0	0					Non-Mot	salpidette	4	4							1135	Homme	18_VOC_120209-0042.wav	Le bout de citron que Jean-Baptiste a utilisé est encore frais	Je suis allé au théâtre pour la première fois à 21 ans	In											ABS				164	1	24	radio
CP_H_3	61	3	60.005	1	49		0	0	0					Non-Mot	valouble	0	4							1675	Homme	9_VOC_120210-0073.wav	Je n'ai jamais été bon en calcul même en m'entrainant tous les jours	bertrand partait une cravate vraiment ridicule au dîner d'hier	A											ABS				181	1	25	entrainant
CP_H_3	61	3	60.005	1	50	folie	0	0	0				NOM	Mot	délire	4	0	CVCVV	CVCVCV	90	95	22	20	1421	Homme	25_VOC_120209-0041.wav	Elle est atteinte de folie depuis que son mari Lucien l'a quitté	Le briquet que bénédicte possède est un bien d'une très grande valeur	In	0	1	49.01	52.43	10.93	52.39	13.2	60.74	19.8	16.62	R				88	1	26	promotion	1	2
CP_H_3	61	3	60.005	1	51		0	0	0					Non-Mot	jimeau	4	4							1520	Homme	9_VOC_120209-0033.wav	Notre vénérable sultan n'est plus capable d'assumer son rôle	Lors de la dernière soirée nous avons consommé beaucoup trop de Rhum	In											ABS				174	1	27	cuivre
CP_H_3	61	3	60.005	1	52		0	0	0					Non-Mot	lugacielle	4	4							2298	Homme	43_VOC_120210-0074.wav	Ce petit scooter était à ma sœur à l'époque de mes quatorze ans	Jean-Louis a écouté une émission de radio qu'il a trouvé drôle	A											ABS				188	1	28	bœuf
CP_H_3	61	3	60.005	1	53	mensonge	0	0	0				NOM	Mot	vérité	0	0	CVCCVCCV	CVCVCV	96	100	25	24	2432	Homme	8_VOC_120210-0075.wav	Désormais, je ne tolèrerai plus aucun mensonge comme celui-là	J'ai oublié mon pull-over sur le siège avant de ton véhicule	A	1	0	33.64	21.89	190.21	61.05	193.24	35.41	140.88	133.38	R				97	1	29	aucun	1	1
CP_H_3	61	3	60.005	1	54	mèche	0	0	0				NOM	Mot	camping	4	0	CVCCV	CVCCVCC	89	100	19	22	1039	Homme	23_VOC_120209-0033.wav	Ne vend pas la mèche à Jean-Paul car il va le raconter à tout le monde	Il y a eu une énorme tempête de grèle quand nous sommes arrivés	In	0	1	8.21	19.12	4.11	9.87	4.2	31.01	3.24	2.97	NR				16	1	30	briquet	1	1
CP_H_3	61	3	60.005	1	55	fromage	0	0	0				NOM	Mot	yaourt	0	0	CCVCVCV	VVVVCC	100	95	22	22	1211	Homme	1_VOC_120209-0041.wav	C'est le bon fromage que j'utilise habituellement pour cuisiner	J'ai cherché à joindre monsieur le directeur pour le féliciter	In	1	1	25.68	20.81	2.87	27.22	3.58	26.96	4.73	3.18	R				77	1	31	joindre	1	1
CP_H_3	61	3	60.005	1	56		0	0	0					Non-Mot	armail	4	4							917	Homme	32_VOC_120209-0032.wav	Son petit museau est toujours là où il ne faut jamais qu'il se trouve	Le premier pas sur le lune a eu lieu en 1969	In											ABS				216	1	32	sanguin
CP_H_3	61	3	60.005	1	57		0	0	0					Non-Mot	siffot	0	4							1161	Homme	14_VOC_120209-0031.wav	C'est bien de la salive qui a été retrouve sur les lieux du crime	Je vais chercher ma batterie avec Manu dès la sortie du travail	In											ABS				163	1	33	sortie
CP_H_3	61	3	60.005	1	58		0	0	0					Non-Mot	lingeur	0	4							1835	Homme	19_VOC_120210-0062.wav	Tiens moi bien l'échelle que je puisse grimper là-haut en toute sécurité	Les crimes et délits ont beaucoup diminuer depuis le dernier semestre	A											ABS				207	1	34	échelle
CP_H_3	61	3	60.005	1	59	chaussure	0	0	0				NOM	Mot	soulier	0	0	CCVVCCVCV	CVVCVVC	100	88	18	17	2517	Homme	26_VOC_120210-0074.wav	Lors de notre dernière sortie j'ai perdu ma chaussure gauche dans une rue	Germain nous a croisé tout près sans nous voir dans la grande rue principale	A	0	1	12.49	8.78	2.53	73.58	9.76	56.49	35.68	4.8	R				95	1	35	gauche	1	1
CP_H_3	61	3	60.005	1	60	second	0	0	0				NOM	Mot	orage	0	0	CVCVCC	VCVCV	89	95	28	23	1385	Homme	16_VOC_120209-0048.wav	il est arrivé en second lors de la compétition de mardi	Les résultats que nous avons obtenus sont bien loin d'être parfait	In	1	1	10.89	30	14.5	11.09	17.14	31.28	35.41	30.61	NR				29	1	36	résultats	2	1
CP_H_3	61	3	60.005	1	61	sentence	0	0	0				NOM	Mot	décret	4	0	CVCCVCCV	CVCCVC	96	100	33	21	1207	Homme	38_VOC_120209-0039.wav	Lorsque la sentence est tombée il est resté impassible et très froid	Je mâche un bâton de réglisse depuis que je suis arrivé ici	In	0	1	7.17	4.19	3.54	7.7	4.06	5.68	9.12	6.42	R				84	1	37	lourd	1	1
CP_H_3	61	3	60.005	1	62	pavé	0	0	0				NOM	Mot	photo	0	0	CVCV	CCVCV	100	100	25	22	1190	Homme	11_VOC_120210-0067.wav	En marchant sur le pavé j'ai trouvé un petit objet très étrange	La vue que nous avons depuis ce belvédère est assez extraordinaire	A	1	0	2.08	13.24	122.47	3	209.1	26.62	94.59	54.66	NR				15	1	38	trouvé	3	1
CP_H_3	61	3	60.005	1	63		0	0	0					Non-Mot	lobard	0	4							1044	Homme	19_VOC_120209-0042.wav	Quand la belle saison sera revenue nous irons cueillir plein de fleurs	Cette promotion est uniquement valable jusqu'au 31 décembre	In											ABS				215	1	39	uniquement
CP_H_3	61	3	60.005	1	64	flûte	0	0	0				NOM	Mot	cheveux	0	0	CCVCV	CCVCVVC	100	95	26	24	1282	Homme	39_VOC_120210-0071.wav	Il a acheté une flûte pour son entré dans ce grand établissement	Le grand tableau que nous avons vu hier chez Françoise n'est pas à vendre	A	0	1	9.11	8.92	116.16	10.13	121.27	10.61	270.68	263.18	NR				13	1	40	grand	1	1
CP_H_3	61	3	60.005	1	65	dandy	0	0	0				NOM	Mot	raisin	4	0	CVCCV	CVVCVC	72	100	25	27	1229	Homme	3_VOC_120209-0032.wav	Il a l'air d'un dandy avec cet accoutrement totalament rétro	Luc et Maria ont beaucoup dormi depuis notre retour de Week-end	In	1	1	2.61	3.18	5.88	2.87	9.4	3.51	9.53	4.86	NR				18	1	41	robert	1	1
CP_H_3	61	3	60.005	1	66		0	0	0					Non-Mot	felogue	4	4							1073	Homme	46_VOC_120210-0072.wav	C'est bien une arnaque dans laquelle je ne serai absolument pas tombée	Suite à cette réforme, tous les loyers ont énormément augmenté	A											ABS				190	1	42	pirogue
CP_H_3	61	3	60.005	1	67		0	0	0					Non-Mot	tonure	4	4							2214	Homme	9_VOC_120210-0074.wav	C'est à la narine qu'il s'est fait un percing ; d'ailleurs il est réussi	Suite à cela une partie de la population se sent menacé	A											ABS				184	1	43	sainte
CP_H_3	61	3	60.005	1	68		0	0	0					Non-Mot	foyeur	4	4							2426	Homme	39_VOC_120210-0077.wav	C'est bien la survie de notre planète qui est en jeu depuis cent ans	Il s'agit d'un élément que je n'avais pas encore considérer	A											ABS				130	1	44	large
CP_H_3	61	3	60.005	1	69	songe	0	0	0				NOM	Mot	rêve	4	0	CVCCV	CVCV	95	100	22	25	2279	Homme	2_VOC_120210-0066.wav	Quand il était en classe de Maths il a fait un songe vraiment très étrange	En regardant mon calendrier j'ai vu que j'avais une réunion	A	1	1	3.81	10.68	99.39	4.53	158.75	21.28	128.58	80.2	R				102	1	45	genou	2	2
CP_H_3	61	3	60.005	1	70		0	0	0					Non-Mot	fétouche	0	4							2524	Homme	41_VOC_120209-0041.wav	Il a ce fragment de poterie dans sa collection depuis qu'il est ados	Avec un tel enthousiasme il réussira à coup sur ces projets	In											ABS				217	1	46	coup
CP_H_3	61	3	60.005	1	71		0	0	0					Non-Mot	catrable	4	4							1128	Homme	5_VOC_120209-0031.wav	Enfile des bretelles car c'est bien plus élégant pour la cérémonie	Jamais il ne retrouvera la vivacité qu'il possedait avant	In											ABS				218	1	47	notes
CP_H_3	61	3	60.005	1	72		0	0	0					Non-Mot	gilot	0	4							2841	Homme	11_VOC_120209-0040.wav	Avec les ogives nucléaires on peut détruire des villes partout dans le monde	Ayant égaré mon répertoire je ne peux plus appeler personne	In											ABS				231	1	48	égaré
CP_H_3	61	3	60.005	1	73		0	0	0					Non-Mot	furveur	0	4							2212	Homme	6_VOC_120209-0046.wav	Ce sont les mortiers du quinzième siècle que jean-christophe collectionnait	J'aimerais beaucoup vous invité à dîner mais je suis indisponible	In											ABS				171	1	49	dîner
CP_H_3	61	3	60.005	1	74	fantasme	0	0	0				NOM	Mot	escroc	4	0	CVCCVCCV	VCCCVC	100	92	26	27	1621	Homme	45_VOC_120209-0038.wav	Ceci est un fantasme que j'ai depuis que je suis vraiment tout jeune	les champignons que nous sommes allés chercher en forêt sont excellents	In	1	1	4.64	1.49	6.77	9.18	9.27	6.35	4.46	2.91	NR				20	1	50	filament	2	1
CP_H_3	61	3	60.005	1	75	cordon	0	0	0				NOM	Mot	nombril	0	0	CVCCVC	CVCCCVC	100	100	13	15	2089	Homme	18_VOC_120209-0045.wav	Il est parti sans prendre le cordon que je lui est donné hier	Ces petites valises en cuires sont restées fermé pendant bien trop d'années	In	1	1	4.42	9.19	4.26	5.21	4.34	12.23	5.54	5.2	R				113	1	51	valises	1	1
CP_H_3	61	3	60.005	1	76	maison	0	0	0				NOM	Mot	haine	0	0	CVVCVC	CVVCV	93	100	30	18	1580	Homme	20_VOC_120209-0037.wav	Dès mon retour à la maison j'ai immédiatement constaté les faits	Avant restauration, la façade de ce batîment était toute noire	In		0	570.3	461.55	31.49	605.75	33.1	575.34	52.5	49.39	NR				25	1	52	façade	1	1
CP_H_3	61	3	60.005	1	77		0	0	0					Non-Mot	effaisse	0	4							1092	Homme	23_VOC_120209-0036.wav	Tous ces haut-fourneaux sont abandonnés depuis les années soixante-dix	J'ai mis un terme à cette relation car Julien était vraiment infecte	In											ABS				173	1	53	relation
CP_H_3	61	3	60.005	1	78	bannière	0	0	0				NOM	Mot	drapeau	4	0	CVCCVVCV	CCVCVVV	100	100	22	16	2841	Homme	19_VOC_120209-0040.wav	Mardi, pendant ce long défilé notre bannière a été brulée	Pierrick n'a jamais traversé le pays avant de faire ce voyage	In	0	1	1.83	2.91	14.66	2.14	19.69	6.96	37.64	23.31	R				118	1	54	froncé	1	1
CP_H_3	61	3	60.005	1	79		0	0	0					Non-Mot	escouide	4	4							987	Homme	36_VOC_120210-0061.wav	J'appelle le plombier ce soir dès que je rentre de mon intervention	Je suis très sensible au cadeau que marcel m'a offert jeudi dernier	A											ABS				208	1	55	illustré
CP_H_3	61	3	60.005	1	80	rempart	0	0	0				NOM	Mot	donjon	0	0	CVCCVCC	CVCCVC	93	100	15	29	2104	Homme	12_VOC_120209-0041.wav	Jean-Louis nous a parlé de ce rempart lors de sa dernière conférence	Laura a l'habitude de noter tous ces contacts dans un carnet	In	1	1	1.56	8.31	2.94	2.95	3.14	20	3.31	2.84	R				111	1	56	contacts	1	1
CP_H_3	61	3	60.005	1	81		0	0	0					Non-Mot	guachil	0	4							2346	Homme	12_VOC_120210-0059.wav	C'est vraiment absurde que tu aies oublier ton sac en cuire hier	Jénnifère a été très impressionné par notre toute nouvelle voiture	A											ABS				137	1	57	absurde
CP_H_3	61	3	60.005	1	82		0	0	0					Non-Mot	gramoulais	4	4							1116	Homme	18_VOC_120210-0074.wav	Il a eu une attitude déplacé vis-à-vis des autres élèves	Nous devons voir Fabrice pour récupérer les clés de l'appartement	A											ABS				142	1	58	bricolage
CP_H_3	61	3	60.005	1	83		0	0	0					Non-Mot	lumotte	0	4							1029	Homme	9_VOC_120210-0075.wav	Avec ce torchon tu va pouvoir essuyer toute la vaisselle qui traine	C'est Monsieur Godard qui à succédé à nôtre premier secrétaire	A											ABS				187	1	59	torchon
CP_H_3	61	3	60.005	1	84		0	0	0					Non-Mot	tofant	4	4							2625	Homme	41_VOC_120209-0031.wav	Il a de l'ardeur votre fils, quand il résoud des problème qui lui plaisent	Ce spécialiste vient d'écrire un article vraiment intéressant	In											ABS				232	1	60	indien
CP_H_3	61	3	60.005	1	85	entorse	0	0	0				NOM	Mot	béquille	0	0	VCCVCCV	CVCVVCCV	100	96	19	29	1868	Homme	13_VOC_120210-0070.wav	Hier, Nicolas c'est fait une entorse en allant au parc botanique	Adrien a compris que Daniel est vraiment très triste de partir	A	0	0	1.4	2.36	1.05	1.63	2.7	2.84	6.15	2.91	R				93	1	61	entorse	1	1
CP_H_3	61	3	60.005	1	86	sillage	0	0	0				NOM	Mot	pelouse	0	0	CVCCVCV	CVCVVCV	85	100	14	27	2677	Homme	28_VOC_120209-0038.wav	Jérémy et son équipe ont laissé un sillage derrière leur passage	La circulation devient toujours dense à ce moment de la journée	In	1	0	1.27	10.07	4.28	1.43	4.79	10.88	19.39	12.97	NR				59	1	62	circulation	1	1
CP_H_3	61	3	60.005	1	87		0	0	0					Non-Mot	intreumousse	0	4							1154	Homme	42_VOC_120210-0073.wav	Sa dose de morphine a été augmenté depuis son opération	Gabriel a toujours une grosse pile de linge qui traine dans sa chambre	A											ABS				143	1	63	augmenté
CP_H_3	61	3	60.005	1	88	douceur	0	0	0				NOM	Mot	tendresse	4	0	CVVCVVC	CVCCCVCCV	92	91	26	23	1186	Homme	32_VOC_120209-0046.wav	Il y a de la douceur de vivre dans cette petite ville du Sud-Est	Mon carton d'affaire est vide depuis que je suis arrivé au bureau	In	0	0	16.02	66.08	15.66	16.87	15.87	70	61.69	59.39	R				86	1	64	galère	1	1
CP_H_3	61	3	60.005	1	89		0	0	0					Non-Mot	foutâme	4	4							1281	Homme	42_VOC_120209-0038.wav	C'est la grosse peluche blanche qu'il veut tout près de lui pour pouvoir être bien	Gregory raffole des petits cannelés, surtout quand ils sont bien cuits	In											ABS				158	1	65	appoint
CP_H_3	61	3	60.005	1	90	mémoire	0	0	0				NOM	Mot	souvenir	4	0	CVCVVCV	CVVCVCVC	96	100	27	18	2077	Homme	19_VOC_120210-0060.wav	depuis que je suis sous ce traitement ma mémoire me fait vraiment défaut	La prochaine fois fais un petit mot à l'agence pour la déclaration	A		1	56.6	105.74	30.45	60.87	63.24	110.88	197.03	106.69	R				92	1	66	trouble	1	2
CP_H_3	61	3	60.005	1	91	faillite	0	0	0				NOM	Mot	licence	4	0	CVVCCVCV	CVCVCCV	87	100	8	18	1408	Homme	40_VOC_120210-0066.wav	Il sera bientôt en faillite s'il ne réagit pas très rapidemment	L'alphabet grec comporte deux signes de moins que l'aphabet latin	A	0	0	6.74	7.16	7.37	6.94	8.27	7.77	7.84	7.03	NR				4	1	67	albatros	1	1
CP_H_3	61	3	60.005	1	92		0	0	0					Non-Mot	gryaire	4	4							1031	Homme	29_VOC_120210-0066.wav	Avec cette spirale infernale il ne pourra plus jamais s'en sortir	Quand nous grimpons ces escaliers nous regardons la vue à chaque fois	A											ABS				194	1	68	ruban
CP_H_3	61	3	60.005	1	93		0	0	0					Non-Mot	labise	4	4							1093	Homme	13_VOC_120210-0068.wav	J'adore les bananes surtout quand elles sont flambées avec du Bacardi	C'est la mexicaine que j'ai racompagnée juste après notre départ	A											ABS				140	1	69	bois
CP_H_3	61	3	60.005	1	94		0	0	0					Non-Mot	feroille	0	4							2151	Homme	26_VOC_120209-0043.wav	C'est la même rengaine que j'entend à chaque fois que tu es très remonté	C'est une grande flèche qui a été posé sur le sommet de la tour	In											ABS				151	1	70	sommet
CP_H_3	61	3	60.005	1	95		0	0	0					Non-Mot	trabilme	0	4							2514	Homme	25_VOC_120209-0043.wav	Il mit ses manchettes préférés pour le mariage de son petit cousin	C'est une belle cité village que nous avons visité dans le soirée	In											ABS				211	1	71	village
CP_H_3	61	3	60.005	1	96	retrait	0	0	0				NOM	Mot	foulard	4	0	CVCCVVC	CVVCVCC	100	96	20	26	2247	Homme	34_VOC_120210-0072.wav	Je n'ai jamais vraiment été en total retrait car je vous surveille	L'université a beaucoup changé depuis ces cinquante dernières années	A	1	1	4.63	13.04	3.94	4.87	4.44	13.72	19.19	15.95	NR				44	1	72	matériel	2	1
CP_H_3	61	3	60.005	1	97		0	0	0					Non-Mot	houte	0	4							1141	Homme	36_VOC_120209-0032.wav	Avec ce feuillage nous pourrons déjeuner sans avoir d'insolation	C'est un camion vraiment surprenant que nous avons sur l'avenue	In											ABS				153	1	73	camion
CP_H_3	61	3	60.005	1	98		0	0	0					Non-Mot	livonde	4	4							2152	Homme	27_VOC_120209-0043.wav	J'ai vu le gardien qui balayait la cour en partant pour le travail	J'ai vu un beau tableau de Velasquez à l'exposition de Madrid	In											ABS				172	1	74	cortex
CP_H_3	61	3	60.005	1	99	infini	0	0	0				NOM	Mot	univers	0	0	VCCVCV	VCVCVCC	91	100	12	25	2421	Homme	8_VOC_120209-0037.wav	Jamais je n'ai eu cette sensation d'infini face à ce beau tableau	Daniel est venu me voir quand j'étais de permanance pendant les fêtes	In	1	1	3.38	17.7	34.21	3.39	34.21	18.31	58.45	58.45	R				119	1	75	permanence	2	1
CP_H_3	61	3	60.005	1	100	meneur	0	0	0				NOM	Mot	singe	0	0	CVCVVC	CVCCV	100	100	21	24	2222	Homme	29_VOC_120210-0063.wav	J'avais déjà rencontré il y a longtemps un meneur comme celui d'hier	J'ai recueilli le petit chat du voisin pendant les vacances dernières	A	1	1	1.67	2.03	21.59	2.94	35.48	3.51	22.57	15	NR				35	1	76	meneur	1	2
CP_H_3	61	3	60.005	1	101	glacier	0	0	0				NOM	Mot	iceberg	0	0	CCVCVVC	VCVCVCC	94	100	19	25	2164	Homme	45_VOC_120209-0046.wav	Depuis la dernière saison ce glacier a énormement avancé	Nous avons réveillonné dans le nouvel appartement de Karim	In	1	1	4.34	2.16	1.5	5	1.88	3.72	1.42	1.08	R				107	1	77	nouvel	1	1
CP_H_3	61	3	60.005	1	102		0	0	0					Non-Mot	faillomade	0	4							1120	Homme	6_VOC_120209-0048.wav	C'est une contrée que je n'ai encore jamais visité ; j'ai vraiment hâte	Il a déscendu la bibliothèque pour faire de la place au salon	In											ABS				221	1	78	bibliothèque
CP_H_3	61	3	60.005	1	103	studio	0	0	0				NOM	Mot	emprunt	4	0	CCVCVV	VCCCVCC	100	100	24	28	2260	Homme	31_VOC_120210-0071.wav	J'aime énormément habiter dans ce petit studio du centre ville	Nous connaissons le plus gros pique de pollution depuis une décennie	A	1	1	20.95	18.85	3.18	27.77	3.66	22.09	4.73	3.78	NR				42	1	79	fuite	1	1
CP_H_3	61	3	60.005	1	104	serrure	0	0	0				NOM	Mot	verrou	0	0	CVCCVCV	CVCCVV	100	92	25	25	1334	Homme	12_VOC_120209-0047.wav	J'ai bloqué la serrure hier soir après le départ de mon patron	Bénédict a du jeter son petit four lors de son eménagement	In	0	1	7.4	16.08	3.54	10.07	5.28	19.26	12.03	7.64	R				87	1	80	four	1	1
CP_H_3	61	3	60.005	1	105	barrière	0	0	0				NOM	Mot	clôture	4	0	CVCCVVCV	CCVCVCV	100	100	20	23	2359	Homme	25_VOC_120209-0040.wav	Dans l'été nous avons toujours vu cette barrière couverte de lianes	Maxime a fait une grave dépression quand il est parti vivre à Genève	In	0	0	7.33	17.36	5.34	9.13	6	22.91	10.68	7.84	R				110	1	81	ouverture	1	2
CP_H_3	61	3	60.005	1	106		0	0	0					Non-Mot	ingne	4	4							964	Homme	39_VOC_120210-0066.wav	C'est bien de l'urine de chat que j'ai retrouvé sur ton bel oreiller	Quand Gustave était petit il aimait aller marcher dans la nature	A											ABS				186	1	82	points
CP_H_3	61	3	60.005	1	107	légume	0	0	0				NOM	Mot	organe	0	0	CVCVCV	VCCVCV	100	100	17	19	1697	Homme	3_VOC_120209-0048.wav	Je n'ai jamais vu un légume aussi gigantesque que celui là	Marie a acquis ce petit objet en marbre pour un très bon prix	In	1	1	3.2	2.09	3.14	15.16	13.69	23.45	15.68	6.55	NR				21	1	83	marbre	1	1
CP_H_3	61	3	60.005	1	108		0	0	0					Non-Mot	macrode	4	4							2733	Homme	23_VOC_120209-0046.wav	C'est dans cette impasse que je me suis fait casser la figure l'an dernier	Je passe souvent devant ton sallon quand je me ballade au centre ville	In											ABS				160	1	84	slave
CP_H_3	61	3	60.005	1	109		0	0	0					Non-Mot	magreux	4	4							2102	Homme	7_VOC_120210-0060.wav	Il a trop d'orgueil pour admettre qu'il a eu tort de parler ainsi	A la fin de l'année 90 il y a eu des attentats	A											ABS				146	1	85	aveu
CP_H_3	61	3	60.005	1	110		0	0	0					Non-Mot	tartibeau	4	4							1219	Homme	10_VOC_120210-0061.wav	Roger a pris le flacon que je préfère pour en faire n'importe quoi	C'est un de mes cactus préférés celui que j'ai vu chez Jean baptiste	A											ABS				204	1	86	angles
CP_H_3	61	3	60.005	1	111	aube	0	0	0				NOM	Mot	pantalon	0	0	VVCV	CVCCVCVC	90	100	22	19	1257	Homme	40_VOC_120210-0068.wav	Il faut attendre l'aube pour avoir le taux de fraicheur maximale	Le roman que nous avons lu la semaine dernière est très bien écrit	A	0	1	30.04	55.81	31.49	30.32	37.55	57.77	71.76	57.91	NR				11	1	87	taux	2	1
CP_H_3	61	3	60.005	1	112	boîte	0	0	0				NOM	Mot	allumette	4	0	CVVCV	VCCVCVCCV	94	96	17	27	2700	Homme	15_VOC_120209-0047.wav	J'ai laissé sur le rebord de la console une boîte qu'il n'a pas prise	Les données que monsieurs Martin nous a transmises ne sont pas assez fiables	In	0	0	74.58	94.32	4.43	88.81	15.65	134.05	20.88	9.73	R				120	1	88	arbre	1	1
CP_H_3	61	3	60.005	1	113	poignée	0	0	0				NOM	Mot	buffet	0	0	CVVCCVV	CVCCVC	100	100	26	20	2084	Homme	17_VOC_120210-0066.wav	Hier, Jean-Claude est venu réparer une poignée que j'avais cassée	Selon certains scientifiques Il n'y a pas de réchauffement climatique	A	0	1	11.65	36.35	6.63	13.61	6.93	46.08	21.35	20.14	NR				31	1	89	poignée	1	1
CP_H_3	61	3	60.005	1	114		0	0	0					Non-Mot	dorbigueste	4	4							966	Homme	10_VOC_120210-0059.wav	Son comportement n'a pas été digne de celui d'un dirigeant	Avec cette paire de jumelles on observe ce qui se passe chez les voisins	A											ABS				126	1	90	gens
CP_H_3	61	3	60.005	1	115	santé	0	0	0				NOM	Mot	maladie	4	0	CVCCV	CVCVCVV	90	96	11	28	2022	Homme	10_VOC_120210-0070.wav	Depuis sa rupture je sais que sa santé ne s'est pas améliorée	La liberté est l'un des trois piliers fondateur de la république	A	0	0	88.58	52.43	52.18	88.69	66.04	52.7	60.68	49.59	R				96	1	91	poules	1	1
CP_H_3	61	3	60.005	1	116	coton	0	0	0				NOM	Mot	corbeille	4	0	CVCVC	CVCCVVCCV	92	100	27	23	2183	Homme	30_VOC_120210-0075.wav	Pour terminer l'intervention, prends le coton que j'ai stérilisé	L'amie Margo à de très sérieux problèmes depuis presque deux mois	A	1	0	10.06	24.66	2.3	10.09	2.71	26.22	19.12	15.68	NR				38	1	92	cheveux	1	1
CP_H_3	61	3	60.005	1	117		0	0	0					Non-Mot	dulotte	4	4							1040	Homme	2_VOC_120210-0063.wav	C'est bien une femelle cet animal que tu as addopter il y a peu	Notre nouveau club n'a pas fait le poids face a l'équipe de St-Etienne	A											ABS				182	1	93	histoire
CP_H_3	61	3	60.005	1	118		0	0	0					Non-Mot	filaune	4	4							1183	Homme	35_VOC_120209-0036.wav	C'est la même monture que celle que je me suis achetée il y a trois ans	Aux États-Unis il y a plus de délit par rapport à chez nous	In											ABS				168	1	94	fendre
CP_H_3	61	3	60.005	1	119	triage	0	0	0				NOM	Mot	prénom	4	0	CCVVCV	CCVCVC	95	86	21	15	2034	Homme	16_VOC_120209-0031.wav	Il a attendu les résultats du grand triage toute la soirée	Entre toutes, la couleur orange est celle que Bastien préfère le plus	In	1	1	1.42	1.55	23.18	1.42	25.88	1.55	30.47	24.19	NR				48	1	95	dome	1	1
CP_H_3	61	3	60.005	1	120		0	0	0					Non-Mot	foiseaux	4	4							1089	Homme	9_VOC_120210-0070.wav	Allume une lanterne car la nuit va très vite tomber sur nos invités	Il a senti qu'il n'était pas à la hauteur lors de son grand oral	A											ABS				150	1	96	hiver
CP_H_3	61	3	60.005	1	121	gorgée	0	0	0				NOM	Mot	prière	0	0	CVCCVV	CCVVCV	94	96	17	26	1538	Homme	2_VOC_120210-0074.wav	Il n'a avalé qu'une gorgée alors qu'il devait en prendre au moins quatre	La musique que joue ce groupe parle souvent des problèmes de société	A	0	0	4.97	13.31	19.15	5.7	32.73	20.27	45.95	30	NR				5	1	97	prendre	2	1
CP_H_3	61	3	60.005	1	122	ouvrage	0	0	0				NOM	Mot	matin	0	0	VVCCVCV	CVCVC	100	100	21	22	1206	Homme	2_VOC_120210-0075.wav	C'est un petit ouvrage vraiment extraordinaire que j'ai trouvé hier	Notre ami aurait dû prévoir que le temps allait tourner à la pluie	A	1	1	4.72	26.15	265.03	5.5	275.01	37.3	396.76	376.89	NR				7	1	98	petit	2	1
CP_H_3	61	3	60.005	1	123	dessert	0	0	0				NOM	Mot	gendarme	4	0	CVCCVCC	CVCCVCCV	100	100	18	24	1159	Homme	6_VOC_120210-0067.wav	Il a repris du dessert quatre fois mais n'a pas touché au hors-d'œuvre	Aujourd'hui, Nous sommes allés à la piscine pour nous raffraichir un peu	A	1	1	11.61	11.62	5.53	13.4	13.67	12.57	43.72	16.15	NR				8	1	99	olive	2	1
CP_H_3	61	3	60.005	1	124		0	0	0					Non-Mot	rambouder	0	4							2615	Homme	20_VOC_120209-0042.wav	Avec cette société nous n'aurons aucun problème pour le nettoyage	Le citronnier que j'ai chez moi est totalement recouvert de fleurs blanches	In											ABS				177	1	100	recouvert
CP_H_3	61	3	60.005	1	125		0	0	0					Non-Mot	magron	0	4							2282	Homme	6_VOC_120210-0060.wav	Je laisse mes cravates toujours pendues sur un cintre dans nôtre penderie	Je pense qu'il est dans l'interêt de tous d'apporter une explication	A											ABS				123	1	101	cravates
CP_H_3	61	3	60.005	1	126		0	0	0					Non-Mot	fêrtée	4	4							1457	Homme	36_VOC_120209-0039.wav	C'est bien dans cet asile que notre arrière grand oncle a pu finir ces jours	Avant d'aller aux puces nous prendrons un café en bas de nôtre rue	In											ABS				228	1	102	ortie
CP_H_3	61	3	60.005	1	127	tapage	0	0	0				NOM	Mot	parfum	0	0	CVCVCV	CVCCVC	89	100	28	25	1197	Homme	18_VOC_120209-0031.wav	Avec tout ce tapage nous ne parviendrons jamais à nous concentrer	Internet est un outil formidable pour faire des tas de rencontres	In	1	1	1.52	6.01	24.44	1.53	30	6.08	65.74	52.36	NR				23	1	103	outil	1	1
CP_H_3	61	3	60.005	1	128	rage	0	0	0				NOM	Mot	colère	4	0	CVCV	CVCVCV	100	100	25	18	1169	Homme	29_VOC_120210-0062.wav	ça l'a mit dans une rage épouventable quand il a appris la nouvelle	Ces traces de pieds sont restées pendant vraiment très longtemps sur le béton	A	0	0	15.54	44.12	67.91	15.97	68.9	45.34	100.07	92.77	R				70	1	104	agréable	2	1
CP_H_3	61	3	60.005	1	129		0	0	0					Non-Mot	dantille	0	4							2073	Homme	13_VOC_120209-0032.wav	Avec un milliard d'euros je pourrais acheter tout une île déserte	Il n'y a pas de quoi se mettre dans des états pareils pour si peu	In											ABS				165	1	105	mettre
CP_H_3	61	3	60.005	1	130	armée	0	0	0				NOM	Mot	guerre	4	0	VCCVV	CVVCCV	100	100	48	27	1393	Homme	44_VOC_120209-0037.wav	Avec une telle armée on peut dire qu'ils devraient très facilement l'emporter	Aucun de mes amis n'a pensé a me souhaiter mon anniversaire	In	0	0	93.97	114.46	212.82	101.07	221.65	146.55	354.59	338.65	R				82	1	106	féminin	3	1
CP_H_3	61	3	60.005	1	131	deuxième	0	0	0				ADJ	Mot	vieux	0	0	CVVCVVCV	CVVVC	90	100	11	20	1401	Homme	3_VOC_120209-0040.wav	Rex est mon deuxième animal de compagnie depuis au moins quinze ans	Vous étiez encore en retard à la réunion de ce mercredi	In		1	43.77	58.58	124.54	43.97	145.73	59.05	185.81	129.8	NR				17	1	107	réunion	2	2
CP_H_3	61	3	60.005	1	132		0	0	0					Non-Mot	sifflourt	4	4							1016	Homme	43_VOC_120210-0067.wav	Après la secousse d'aujourd'hui nous seront plus prudent dorénavant	Vue depuis la colline l'appartement d'Hervé paraît vraiment très haut	A											ABS				200	1	108	menton
CP_H_3	61	3	60.005	1	133		0	0	0					Non-Mot	gaite	4	4							1256	Homme	16_VOC_120209-0036.wav	L'arrivée des robots dans nos foyer a commencé vers les sixtie's	en regardant la carte j'ai remarqué qu'il y a un château non loin	In											ABS				154	1	109	questionnerais
CP_H_3	61	3	60.005	1	134	anatomiste	0	0	0				NOM	Mot	crocodile	4	0	VCVCVCVCCV	CCVCVCVCV	93	100	15	16	1509	Homme	15_VOC_120209-0032.wav	Galien est l'anatomiste de référence de la période antique	Mon amie Maelle n'a jamais vraiment été une très grande littéraire	In		1	0	0.27	6.14	0	9.26	0.34	5.2	4.05	NR				28	1	110	brebis	1	1
CP_H_3	61	3	60.005	1	135		0	0	0					Non-Mot	nagreau	4	4							3043	Homme	18_VOC_120209-0038.wav	Avant, cette auberge était le repère des artistes de la région	C'est une étrange réforme qui a été menée par notre mairie	In											ABS				236	1	111	unifirais
CP_H_3	61	3	60.005	1	136		0	0	0					Non-Mot	éplostes	4	4							981	Homme	53_VOC_120210-0077.wav	Avec ce vaccin je suis tranquille pour au moins dix ans si ce n'est plus	Isabelle nous a montré un entrepot abandonné depuis 10 ans	A											ABS				206	1	112	poudre
CP_H_3	61	3	60.005	1	137	fenêtre	0	0	0				NOM	Mot	porte	4	0	CVCVCCV	CVCCV	95	95	20	23	1946	Homme	28_VOC_120210-0059.wav	Une bourasque a cassé la très belle fenêtre de notre living-room	L'ordinateur portable que je viens d'acheté est déjà cassé	A	0	0	70.2	199.39	288.39	90.55	333.85	280.2	617.43	536.96	R				104	1	113	menu	1	2
CP_H_3	61	3	60.005	1	138	sommeil	0	0	0				NOM	Mot	dormir	0	0	CVCCVVC	CVCCVC	100	100	29	17	2505	Homme	21_VOC_120209-0035.wav	Depuis le primptemps deux-mille-quatorze j'ai du sommeil à rattraper	Mon clavier d'ordinateur est sur l'étagère le temps du nettoyage	In	1		44.51	112.03	160.77	44.53	392.09	114.8	259.05	95.2	R				117	1	114	clavier	1	1
CP_H_3	61	3	60.005	1	139		0	0	0					Non-Mot	ivorre	4	4							2792	Homme	27_VOC_120209-0042.wav	Tiens bien ton guidon car on va passer sur une route couverte de pierres	Le dioxyde de carbone est naturellement présent dans l'atmosphère	In											ABS				238	1	115	dérivé
CP_H_3	61	3	60.005	1	140	chômage	0	0	0				NOM	Mot	emploi	4	0	CCVCVCV	VCCCVV	95	100	23	19	2529	Homme	12_VOC_120209-0040.wav	Malgré son peu d'expérience, le chômage n'est pas trop un problème pour lui	Cette centrale nucléaire est l'une des plus fiable de tout le pays	In	1	1	12.5	5.41	25.96	12.5	30.94	5.41	29.19	26.42	R				112	1	116	humide	1	1
CP_H_3	61	3	60.005	1	141		0	0	0					Non-Mot	chalistrum	0	4							2893	Homme	35_VOC_120209-0038.wav	Nous apprenons le fascisme actuellement à notre cours d'histoire-Géo	J'effacerais le tableau quand vous aurez terminé de tout recopier	In											ABS				233	1	117	tableau
CP_H_3	61	3	60.005	1	142	homme	0	0	0				NOM	Mot	femme	0	0	CVCCV	CVCCV	100	100	20	24	2237	Homme	20_VOC_120210-0063.wav	J'ai vraiment été très troublé quand j'ai vu cet homme pour la première fois	Laetitia a vécu à la campagne jusqu'à l'age de ces dix huit ans	A	1	0	781.11	852.23	806.57	1123.55	1049.32	1398.85	995.74	680.2	R				105	1	118	première	1	1
CP_H_3	61	3	60.005	1	143	ceinture	0	0	0				NOM	Mot	marchand	4	0	CVVCCVCV	CVCCCVCC	100	96	22	27	1127	Homme	21_VOC_120210-0067.wav	J'ai donné ma ceinture à Eric pour qu'il puisse s'en servir comme attache	Aurélie est partie en vacances aux îles canaries avec Lucien	A	0	1	19.41	32.23	2.44	22.57	5.02	35.2	9.12	3.78	NR				10	1	119	transition	2	2
CP_H_3	61	3	60.005	1	144		0	0	0					Non-Mot	gérrun	0	4							2377	Homme	29_VOC_120210-0071.wav	Le chant des cigales s'entend jusque dans le centre historique de Marseilles	lorsque j'ai récupéré mes lunettes nous n'avions pas vu cette rayure	A											ABS				209	1	120	centre
CP_H_3	61	3	60.005	1	145	récit	0	0	0				NOM	Mot	faute	0	0	CVCVC	CVVCV	100	93	22	15	2438	Homme	5_VOC_120210-0070.wav	Quand je suis arrivé dans le coin j'ai eu vent d'un récit bien étrange	Une solution sera trouvée très bientôt par l'agence immobilière	A	1	0	7.12	37.84	163.19	9.89	169.26	56.15	95.2	81.08	NR				33	1	121	coin	1	2
CP_H_3	61	3	60.005	1	146		0	0	0					Non-Mot	amoute	4	4							2523	Homme	40_VOC_120209-0041.wav	C'est un très beau violon que j'ai déniché aux puces dimanche dernier	La Shangai moderne est à été construite par un seul et même architecte	In											ABS				170	1	122	soufflet
CP_H_3	61	3	60.005	1	147	dalle	0	0	0				NOM	Mot	lettre	0	0	CVCCV	CVCCCV	100	100	23	28	1125	Homme	35_VOC_120210-0059.wav	Nous avons fait une dalle pour commencer les travaux chez monsieur Clerc	Le blouzon en cuire de mon petit frère a vraiment couté une fortune	A	0	0	12.35	13.38	108.79	13	156.77	29.19	256.01	140.88	NR				1	1	123	dalle	2	1
CP_H_3	61	3	60.005	1	148		0	0	0					Non-Mot	pleutrad	0	4							2437	Homme	43_VOC_120210-0070.wav	Enfin, le tournage va pouvoir débuter dès le mois de février	dans le rue, de plus en plus de jeune personne portent de gros casques audio	A											ABS				185	1	124	mois
CP_H_3	61	3	60.005	1	149		0	0	0					Non-Mot	trice	0	4							1348	Homme	42_VOC_120210-0072.wav	Jean adore les biscuits que sa grand mère a préparés pour le gouté	Tu pourrais t'arrêter dans cette brasserie pour que nous mangions un bout	A											ABS				203	1	125	grand-mère
CP_H_3	61	3	60.005	1	150	capsule	0	0	0				NOM	Mot	médaille	0	0	CVCCVCV	CVCVVCCV	100	96	21	28	2542	Homme	44_VOC_120209-0048.wav	Cet objet m'a permis de retirer la capsule qui était coincée	Tes branches de lunettes doivent être changés car elles ne sont plus adaptées	In	0	0	3.96	1.82	12.44	5.69	16.32	3.18	16.08	9.53	NR				47	1	126	branches	2	1
CP_H_3	61	3	60.005	1	151	aquarium	0	0	0				NOM	Mot	poisson	0	0	VCVVCVVC	CVVCCVC	96	100	28	12	1411	Homme	10_VOC_120210-0077.wav	Il nettoie son aquarium toujours une fois par semaine quand il fait chaud	Cassandre et Alain n'ont pas du tout voulu échanger leur téléphone	A	1	1	3.94	5.2	53.61	4.26	81.51	5.88	54.46	30.14	R				75	1	127	nettoie	1	1
CP_H_3	61	3	60.005	1	152	plastique	0	0	0				NOM	Mot	rire	4	0	CCVCCVCVV	CVCV	100	100	11	15	1357	Homme	23_VOC_120209-0032.wav	C'est un objet en plastique qu'il nous faut pour le l'évènement de ce soir	Même si Béatrice ne remarque rien son marie est plus perspicace	In		1	12.89	16.82	22.8	13.44	38.88	16.96	155.47	112.57	NR				30	1	128	collant	3	2
CP_H_3	61	3	60.005	1	153		0	0	0					Non-Mot	juipan	4	4							1309	Homme	26_VOC_120210-0075.wav	Il est le meilleur tireur que tous ceux que j'ai rencontrer dans ma vie	Ces fonctions sont vraiment variables selon les époques et les cultures	A											ABS				132	1	129	terrible
CP_H_3	61	3	60.005	1	154		0	0	0					Non-Mot	tolai	4	4							1224	Homme	5_VOC_120210-0060.wav	Sers-toi de tout tes appuis ça t'aidera à être beaucoup plus souple	Olivier est en parfaite forme depuis qu'il est revenu d'Alger	A											ABS				202	1	130	horrible
CP_H_3	61	3	60.005	1	155	décanteur	0	0	0				NOM	Mot	kilo	4	0	CVCVCCVVC	CVCV		100		14	1404	Homme	41_VOC_120209-0042.wav	J'ai trouvé une décanteur tout neuf pour réparer mon automobile	Il prend souvent son petit-déjeuner en lisant les actualités	In	1	1	0.01	0	5.19	0.01	22.54	0	24.19	5.27	NR				26	1	131	ici	1	1
CP_H_3	61	3	60.005	1	156		0	0	0					Non-Mot	évuire	0	4							1185	Homme	2_VOC_120210-0069.wav	Ecoute tout ce bruit que les voisins font : je vais appeler la police	Kévin est resté enfermé chez lui pour voir la final de hokey	A											ABS				139	1	132	voisins
CP_H_3	61	3	60.005	1	157	verre	0	0	0				NOM	Mot	gobelet	0	0	CVCCV	CVCVCVC	100	100	29	21	1040	Homme	1_VOC_120209-0039.wav	Il a pris un verre avec nous juste avant de retourner travailler	Quoi qu'il arrive ne donne pas tes clefs à quelqu'un que tu ne connais pas	In	1	1	154.13	175.2	2.21	176.57	3.25	230.07	4.46	2.16	R				83	1	133	clefs	1	1
CP_H_3	61	3	60.005	1	158	église	0	0	0				NOM	Mot	clocher	4	0	VCCVCV	CCVCCVC	100	91	23	12	2346	Homme	27_VOC_120209-0045.wav	Hier nous avons visité une petite église qui est ravissante	Le beau scarabé bleu que Gabriel a capturé s'est échappé	In	0	1	60.2	123.58	1.87	64.75	2.38	145.07	13.65	11.01	R				114	1	134	moche	1	2
CP_H_3	61	3	60.005	1	159		0	0	0					Non-Mot	amidronne	0	4							1146	Homme	28_VOC_120210-0062.wav	Demain, le festin que nous préparera ma mère devrait être bon	Jordan a tant bronzé pendant les vacances qu'on ne le reconnait plus	A											ABS				191	1	135	festin
CP_H_3	61	3	60.005	1	160	poursuite	0	0	0				NOM	Mot	docteur	0	0	CVVCCVVCV	CVCCVVC	100	88	14	17	1152	Homme	37_VOC_120210-0064.wav	Il y a eu une poursuite en plein centre ville hier après-midi	Le nouveau musée possède une architecture assez originale	A	0	1	6.92	12.36	223.48	11.03	233.86	15.47	87.36	83.11	NR				9	1	136	centre-ville	1	1
CP_H_3	61	3	60.005	1	161	argile	0	0	0				NOM	Mot	école	4	0	VCCVCV	VCVCV	100	100	19	14	2558	Homme	42_VOC_120209-0037.wav	Bernadette sait qu'elle devra acheter de l'argile pour tout terminer	Bernard prend toujours quelques instants de répis quand il rentre chez lui	In	0	0	4.25	9.32	197.04	4.26	206.88	9.66	143.99	128.51	NR				52	1	137	violet	1	1
CP_H_3	61	3	60.005	1	162		0	0	0					Non-Mot	écrume	4	4							1017	Homme	36_VOC_120210-0074.wav	Les grandes averses d'été n'ont pas encore été observées cette année	J'ai vu une rubrique dans un quotidien qui parlait de ton entreprise	A											ABS				124	1	138	poussière
CP_H_3	61	3	60.005	1	163	crapule	0	0	0				NOM	Mot	papillon	4	0	CCVCVCV	CVCVCCVC	100	100	23	28	2206	Homme	12_VOC_120210-0062.wav	Avant d'arriver je n'avais jamais vu une crapule comme vladimir	Les loups ont totalement disparu d'europe pendant siècle dernier	A	0	1	4.43	2.5	8.12	7.09	12.28	3.45	20.07	10.68	NR				40	1	139	forces	2	1
CP_H_3	61	3	60.005	1	164		0	0	0					Non-Mot	jovel	0	4							2105	Homme	41_VOC_120210-0068.wav	Ici le béton n'est pas de bonne qualité: il y a des fentes partout	Avec ce petit appareil nous pouvons maintenant tout programmer	A											ABS				127	1	140	qualité
CP_H_3	61	3	60.005	1	165	clinique	0	0	0				NOM	Mot	urgence	0	0	CCVCVCVV	VCCVCCV	95	100	21	23	1071	Homme	11_VOC_120210-0070.wav	Bien que la clinique de la ville soit importante elle n'est pas suffisante	La dernière fois que je suis venu dans cette ville je me suis ennuyé	A	0	0	17.72	10.81	38.78	18.79	53.03	11.82	23.11	21.35	R				69	1	141	importante	2	1
CP_H_3	61	3	60.005	1	166		0	0	0					Non-Mot	sachot	0	4							1065	Homme	32_VOC_120210-0067.wav	Lorsque notre agence a démaré je suis vite rentré de l'étranger	Je suis tombé récemment dans un tracquenard sans que je m'en aperçoive	A											ABS				121	1	142	rentré
CP_H_3	61	3	60.005	1	167		0	0	0					Non-Mot	hocette	0	4							1846	Homme	16_VOC_120210-0067.wav	Jadis les ennuques étaient des personnes respectés dans toute la cité	Les robots vont bienôt faire leurs apparîtion dans nôtre quotidien	A											ABS				199	1	143	ennuques
CP_H_3	61	3	60.005	1	168	ironique	0	0	0				ADJ	Mot	fragile	0	0	VCVCVCVV	CCVCVCV	100	100	22	18	958	Homme	43_VOC_120209-0031.wav	Il est bien ironique sur ce sujet que nous abordons tous ensemble	Elise collectionne depuis toujours de nombreux objets qu'elle trouve aux puces	In			3.67	13.72	12.94	3.73	15.89	16.28	45.34	35.68	NR				19	1	144	nombreux	1	1
CP_H_3	61	3	60.005	1	169	besoin	0	0	0				NOM	Mot	enfant	4	0	CVCVVC	VCCVCC	96	100	31	21	1179	Homme	43_VOC_120210-0072.wav	Pour répondre au besoin de mon partenaire j'ai arrêter de fumer	le déconstructivisme est un mouvement architectural moderniste	A	1		758.04	251.76	287.26	771.24	735.59	266.62	725.68	381.96	NR				12	1	145	blanche	1	1
CP_H_3	61	3	60.005	1	170		0	0	0					Non-Mot	factoure	4	4							2744	Homme	8_VOC_120209-0038.wav	Selon ce proverbe, beaucoup d'évènement imprévus peuvent nous arrivés	Sur cette affaire de moeurs il y a enfin eu un accord de principe	In											ABS				212	1	146	graffiti
CP_H_3	61	3	60.005	1	171	fillette	0	0	0				NOM	Mot	fiasco	4	0	CVCCVCCV	CVVCCV	100	100	15	23	2367	Homme	44_VOC_120209-0046.wav	Quand je suis revenu chez moi cette fillette était déjà présente	Patrick ne mange jamais de de gateau car il y allergique au soja	In	0	1	11.59	16.69	1.95	13.26	1.96	22.97	2.16	1.89	NR				60	1	147	pente	1	1
CP_H_3	61	3	60.005	1	172	atome	0	0	0				NOM	Mot	chimie	0	0	VCVCV	CCVCVV	95	100	20	22	1074	Homme	2_VOC_120210-0062.wav	Désormais l'atome peut être observé grâce à des techniques très modernes	Contrairement à nous, josée n'a pas été en retard pendant l'année	A	1	0	1.3	1.82	5.28	2.85	5.29	4.12	5.2	5	R				71	1	148	atome	1	1
CP_H_3	61	3	60.005	1	173	comète	0	0	0				NOM	Mot	impact	0	0	CVCVCV	VCCVCC	100	100	15	20	1823	Homme	17_VOC_120210-0068.wav	Nous n'avons pas pu repèrer la comète dont les médias on parlé	La pastelle que Rosie a faite ressemble beaucoup à celle de Martin	A	0	1	1.96	2.3	8.36	2.28	9.54	2.5	2.5	2.3	R				103	1	149	médias	1	1
CP_H_3	61	3	60.005	1	174	huissier	0	0	0				NOM	Mot	rugby	4	0	CVVCCVVC	CVCCV	95	94	46	18	1538	Homme	35_VOC_120209-0048.wav	Christine à vu l'huissier que Bernard lui ai recommandé l'autre jour	Avec mon frère je suis allé manger des hamburgers au centre ville	In	1	1	2.06	3.72	1.14	2.84	1.14	5.95	3.11	3.11	NR				22	1	150	bête	1	1
CP_H_3	61	3	60.005	1	175		0	0	0					Non-Mot	gaste	0	4							2543	Homme	6_VOC_120209-0037.wav	C'est un bon support pour travailler la peinture à l'huile et l'acrylique	Si tu as changé d'avis, il faudra absolument le signaler	In											ABS				175	1	151	absolument
CP_H_3	61	3	60.005	1	176		0	0	0					Non-Mot	jastesse	0	4							943	Homme	22_VOC_120210-0072.wav	C'est vraiment une belle voiture de collection que Albert à acheté	Quand Yanis et roy sont arrivés en France ils ne parlaient que l'anglais	A											ABS				201	1	152	albert
CP_H_3	61	3	60.005	1	177		0	0	0					Non-Mot	chillais	0	4							2049	Homme	24_VOC_120210-0064.wav	Il aime les conserves bien plus que la nourriture fraichement récoltée	En voyant ce film Marie est resté ému pendant une journée	A											ABS				195	1	153	conserves
CP_H_3	61	3	60.005	1	178	pyramide	0	0	0				NOM	Mot	désordre	4	0	CVCVCVCV	CVCVCCCV	94	100	19	18	2483	Homme	32_VOC_120209-0044.wav	En la regardant j'ai cru que cette pyramide n'était pas réelle	Jean-Marc n'a pas nettoyer sa tasse à café depuis bien trop longtemps	In	0	1	5.25	4.8	12.34	7.02	13.64	10.14	42.23	39.12	NR				46	1	154	ouest	1	1
CP_H_3	61	3	60.005	1	179		0	0	0					Non-Mot	idoulte	0	4							1198	Homme	18_VOC_120209-0040.wav	C'est un gros calibre qui à été utilisé pour tuer ces chiens	Il n'avait jamais vu une goutte de sang au travers d'un microscope	In											ABS				237	1	155	goutte
CP_H_3	61	3	60.005	1	180	triomphe	0	0	0				NOM	Mot	vainqueur	4	0	CCVVCCCV	CVVCCVVVC	100	100	21	18	1025	Homme	41_VOC_120210-0063.wav	C'est notre triomphe que nous fêterons ce soir avec nos équipiés	Il est inadmissible que tu sois obligé de te déplacé	A	1	1	8.83	27.3	6.71	9.44	9.1	29.19	11.35	5.74	R				64	1	156	roulette	2	2
CP_H_3	61	3	60.005	1	181		0	0	0					Non-Mot	indine	4	4							1243	Homme	5_VOC_120209-0035.wav	Ne mange pas d'avoine sans l'avoir cuisiné avant car ce n'est pas bon	En hommage à nôtre président nous ferons une commémoration	In											ABS				224	1	157	salubre
CP_H_3	61	3	60.005	1	182	pétrole	0	0	0				NOM	Mot	essence	4	0	CVCCVCV	VCCVCCV	91	96	24	27	1156	Homme	9_VOC_120209-0039.wav	Puisque le pétrole est cher, nous essayerons de moins prendre la voiture	Cette dame que tu as rencontrée lundi dernier est vraiment jolie	In	1	0	13.71	14.73	32.91	13.84	33.24	15.41	29.46	27.77	R				76	1	158	larme	1	1
CP_H_3	61	3	60.005	1	183	excuse	0	0	0				NOM	Mot	pardon	4	0	VCCVCV	CVCCVC	100	96	15	29	1431	Homme	15_VOC_120209-0035.wav	Il a son mot d'excuse signé pour son absence de vendred dernier	la bibliothèque que je viens d'achetér m'a été livrée très tôt	In	0	1	29.43	11.28	54.7	61.58	55.62	23.51	26.89	26.08	R				90	1	159	crépit	2	2
CP_H_3	61	3	60.005	1	184	couronne	0	0	0				NOM	Mot	vedette	0	0	CVVCVCCV	CVCVCCV	95	100	20	27	1475	Homme	27_VOC_120210-0067.wav	Robert a perdu la couronne que Monsieur Vincent lui avait posée	Avant d'être dans cette entreprise je suis resté fonctionnaire 3 ans	A	0	0	15.16	12.5	11.18	23.15	13.55	20.61	20.88	13.92	NR				3	1	160	Vincent	2	1
CP_H_3	61	3	60.005	1	185	croyance	0	0	0				NOM	Mot	religion	4	0	CCVVVCCV	CVCVCVVC	100	100	24	19	2174	Homme	32_VOC_120210-0059.wav	Dans nôtre petite ville il existe une croyance vraiment très singulière	Ils ont enfin terminé la construction de leur tout premier gratte-ciel	A	0	0	3.3	3.38	22.86	7.95	24.68	6.55	35.07	30.88	R				94	1	161	percé	1	1
CP_H_3	61	3	60.005	1	186	dessinateur	0	0	0				NOM	Mot	commun	0	0	CVCCVCVCVVC	CVCCVC	100	100	21	24	2416	Homme	14_VOC_120209-0040.wav	Nicolas admire énormément ce dessinateur depuis toujours	Auguste est resté sur son petit siège du salon pour se reposer	In	1	1	1.08	5.27	13.84	1.86	13.98	7.3	22.77	21.49	NR				51	1	162	salon	1	2
CP_H_3	61	3	60.005	1	187		0	0	0					Non-Mot	tinate	0	4							1141	Homme	28_VOC_120210-0067.wav	N'oublie pas tes bagages à l'aéroport, sinon tu devras attendre	Notre entreprise va engager d'important travaux de renouvellement	A											ABS				189	1	163	aéroport
CP_H_3	61	3	60.005	1	188		0	0	0					Non-Mot	boutégrime	4	4							2255	Homme	11_VOC_120210-0062.wav	Le grand tilleul, sur la place principale du village a été coupé	Son look n'est absolument pas approprié à la situation	A											ABS				148	1	164	cultivait
CP_H_3	61	3	60.005	1	189		0	0	0					Non-Mot	locirne	0	4							2729	Homme	25_VOC_120209-0037.wav	C'est un beau pompier qui m'a apporter le calendrier cette année	Rien n'est plus insupportable que la circulation de ce boulevard	In											ABS				213	1	165	insuportable
CP_H_3	61	3	60.005	1	190	anxiété	0	0	0				NOM	Mot	peur	4	0	VCCVVCV	CVVC	100	100	21	28	2357	Homme	36_VOC_120209-0040.wav	Depuis le début sa thèse trop d'anxiété a été ressenti	Marc et louise se sont disputé aujourd'jui avant d'aller travailler	In	0	0	2.92	9.86	551.83	3.06	557.21	10.27	311.69	307.23	R				106	1	166	risque	1	1
CP_H_3	61	3	60.005	1	191		0	0	0					Non-Mot	jassiner	4	4							1299	Homme	35_VOC_120209-0042.wav	Il fume des gitanes depuis quarante ans mais il va devoir arrêter	En grammaire une phrase est considérée comme un ensemble de mots	In											ABS				178	1	167	essorer
CP_H_3	61	3	60.005	1	192	révolte	0	0	0				NOM	Mot	émeute	0	0	CVCVCCV	VCVVCV	94	100	18	18	1030	Homme	45_VOC_120210-0067.wav	C'est une révolte qui a commencée suite à la réforme d'état	Le grand sapin que nous avons connu étant petit a été coupé	A	0	0	6.35	21.82	4.03	6.66	6.75	25.07	5.81	3.65	R				63	1	168	réforme	2	1
CP_H_3	61	3	60.005	1	193		0	0	0					Non-Mot	frachoise	0	4							2513	Homme	17_VOC_120209-0048.wav	Regarde les empreintes qu'a laissé le cambrioleur sur cet objet	nous n'avaons jamais vu autant de monde sur la place de notre village	In											ABS				157	1	169	place
CP_H_3	61	3	60.005	1	194		0	0	0					Non-Mot	cogneaux	0	4							2277	Homme	14_VOC_120210-0070.wav	Aurélia mange systématiquement son melon avec une tonne de sucre	Nicolas a terminé de rédigé son bouquin sur ce château	A											ABS				145	1	170	melon
CP_H_3	61	3	60.005	1	195		0	0	0					Non-Mot	caupiac	0	4							927	Homme	28_VOC_120210-0063.wav	En cas de conflit armé, il est important de respecter les consignes	La justice s'est emparé de cette affaire avant l'action des média	A											ABS				197	1	171	respecter
CP_H_3	61	3	60.005	1	196	mégot	0	0	0				NOM	Mot	cigare	0	0	CVCVC	CVCVCV	88	96	17	29	1453	Homme	10_VOC_120210-0071.wav	Il jette toujours ses mégots devant le pallier de notre appartement	la voiture de Gérard est tombée en panne alors qu'il roulait en ville	A	1	1	1.2	9.53	10.63	2.66	17.15	17.3	24.93	17.7	R				61	1	172	pallier	1	1
CP_H_3	61	3	60.005	1	197	canapé	0	0	0				NOM	Mot	divan	0	0	CVCVCV	CVCVC	100	100	28	28	2322	Homme	16_VOC_120210-0068.wav	Après notre rencontre j'ai pris un canapé pour plus de confort	Un couple de souris a élu domicile dans notre appartement	A	1	1	17.66	17.97	4.89	18.58	4.92	20.27	24.46	21.55	R				91	1	173	canapé	1	1
CP_H_3	61	3	60.005	1	198		0	0	0					Non-Mot	espacle	4	4							889	Homme	34_VOC_120210-0062.wav	Le coût de revient de ce produit industriel n'est pas très élevé	Je n'ai pas pensé a fermer les rideaux avant d'aller me coucher	A											ABS				134	1	174	brume
CP_H_3	61	3	60.005	1	199		0	0	0					Non-Mot	erroste	4	4							2240	Homme	12_VOC_120209-0048.wav	C'est bien une baleine bleu que les batiments japonnais ont torpillée	Mon logiciel ne fonctionne plus très bien depuis la dernière mise à jour	In											ABS				234	1	175	atout
CP_H_3	61	3	60.005	1	200	tomate	0	0	0				NOM	Mot	rouge	0	0	CVCVCV	CVVCV	100	89	21	19	1464	Homme	26_VOC_120210-0070.wav	Benoît adore la tomate, surtout quand elle est en accompagnement	En arrivant au labo je me suis senti vraiment très fatigué	A	0		7.88	5.74	32.93	20.77	37.14	13.31	68.38	62.77	R				67	1	176	adore	1	2
CP_H_3	61	3	60.005	1	201		0	0	0					Non-Mot	hauser	0	4							1026	Homme	44_VOC_120209-0040.wav	Avec la vodka qu'Emmanuel a apporté nous ferons des coktails	C'est notre sportif préféré depuis notre arrivée dans ce lycée	In											ABS				169	1	177	sportif
CP_H_3	61	3	60.005	1	202	saucisse	0	0	0				NOM	Mot	jambon	4	0	CVVCVCCV	CVCCVC	100	100	21	33	1252	Homme	39_VOC_120209-0042.wav	Beaucoup de saucisses ont été jetées par les producteurs aujourd'hui	Anne a laissé échapper ses clés de bureau dans une bouche d'égout	In	0	1	7.37	3.18	8.94	15.89	9.43	8.78	13.24	11.01	R				78	1	178	manger	1	1
CP_H_3	61	3	60.005	1	203		0	0	0					Non-Mot	fantisme	4	4							2316	Homme	10_VOC_120209-0032.wav	Contacte son agent pour nôtre représentation de demain soir	Nous sommes à un moment très important de la compagne électorale	In											ABS				162	1	179	goût
CP_H_3	61	3	60.005	1	204		0	0	0					Non-Mot	lamitre	0	4							1142	Homme	39_VOC_120209-0035.wav	J'ai vu un caleçon au centre-ville que j'aimerais beaucoup m'acheter	Dix mille Sept cent personnes ont été recruté dans la fonction publique	In											ABS				235	1	180	recruté
CP_H_3	61	3	60.005	1	205		0	0	0					Non-Mot	drite	4	4							1634	Homme	35_VOC_120210-0065.wav	C'est le petit tracteur que mon oncle Pierre a toujours utilisé	C'est la toute dernière ligne droite avant notre départ pour la capitale	A											ABS				136	1	181	certes
CP_H_3	61	3	60.005	1	206		0	0	0					Non-Mot	échante	0	4							2909	Homme	6_VOC_120209-0033.wav	Il fait preuve de paresse bien trop souvent quand l'instituteur l'interroge	Après nôtre séance de cinéma nous sommes allé à vôtre fete	In											ABS				155	1	182	cinéma
CP_H_3	61	3	60.005	1	207		0	0	0					Non-Mot	impusse	0	4							2478	Homme	30_VOC_120209-0031.wav	Il y a trop de réclames à la télévision aux diffusions des films	Plus jeune j'avais appris les nombres premiers compris entre 1 et 100	In											ABS				227	1	183	nombres
CP_H_3	61	3	60.005	1	208	ruche	0	0	0				NOM	Mot	abeille	4	0	CVCCV	VCVVCCV	90	100	22	26	904	Homme	2_VOC_120210-0070.wav	J'ai vu la ruche que le voisin d'en face garde dans sa propriété	Jeannine et Jean-Michel aiment vraiment beaucoup leurs qautre petits chatons	A	0	0	2.64	2.03	3.53	3.57	9.11	3.51	9.86	3.18	R				72	1	184	draps	1	1
CP_H_3	61	3	60.005	1	209		0	0	0					Non-Mot	fanction	4	4							971	Homme	17_VOC_120209-0037.wav	Il a un traîneau que ses parents lui ont offert pour le nouvel an	Le débat télé s'est déroulé avec beaucoup de sérénité	In											ABS				226	1	185	glande
CP_H_3	61	3	60.005	1	210		0	0	0					Non-Mot	hébeux	0	4							969	Homme	31_VOC_120210-0065.wav	La haie de bambou a poussé à une vitesse absolument incroyable	A l'automne prochain nous irons tous faire un tour sur la côte atlantique	A											ABS				205	1	186	vitesse
CP_H_3	61	3	60.005	1	211	guide	0	0	0				NOM	Mot	anneau	0	0	CVVCV	VCCVVV	100	100	25	15	2332	Homme	7_VOC_120209-0042.wav	Lors du week-end dernier j'ai vu le guide qui nous avait accompagné	Samedi dernier, le petit garçon de Julie s'est perdu dans la foule	In		1	14.69	16.69	17.59	17.52	21.61	22.84	17.5	9.53	NR				55	1	187	dernier	2	1
CP_H_3	61	3	60.005	1	212		0	0	0					Non-Mot	pésiote	0	4							2843	Homme	8_VOC_120209-0048.wav	Derrière la prairie nous avons aperçu une voiture qui stationnait	Ils ont tous subit des pressions énormes pour que notre cause avance	In											ABS				239	1	188	pression
CP_H_3	61	3	60.005	1	213	sphère	0	0	0				NOM	Mot	pagaie	0	0	CCCVCV	CVCVVV	100	88	23	27	2353	Homme	41_VOC_120209-0045.wav	Pour sa performance il a construit une sphère de plus de quatre mètre	Antonin n'a aucun cendrier chez lui car il n'a jamais fumé	In	0	0	2.48	5.74	0.65	3.9	0.72	9.19	1.08	0.47	NR				53	1	189	cendrier	1	2
CP_H_3	61	3	60.005	1	214		0	0	0					Non-Mot	idyte	0	4							2481	Homme	13_VOC_120210-0074.wav	J'aime beaucoup le porto surtout quand il est bien frais avec des glaçons	Mon bureau est particulièrement bien rangé par rapport aux autres	A											ABS				183	1	190	porto
CP_H_3	61	3	60.005	1	215		0	0	0					Non-Mot	sabole	4	4							2480	Homme	30_VOC_120209-0048.wav	En voyant ce rivage les premiers touristes ont été impressionnés	Notre activitée est déclarée car nous payons tous beaucoup impôts	In											ABS				230	1	191	rituel
CP_H_3	61	3	60.005	1	216		0	0	0					Non-Mot	glavistant	4	4							2044	Homme	14_VOC_120209-0041.wav	Guillaume a une sainte horreur des langoustes même lorsqu'elle sont bien préparées	C'est un magnifique petit garçon que nos voisin du troisième ont eu	In											ABS				240	1	192	pimenté
CP_H_3	61	3	60.005	1	217	argent	0	0	0				NOM	Mot	monnaie	4	0	VCCVCC	CVCCVVV	100	100	21	31	1217	Homme	7_VOC_120210-0074.wav	Quand j'ai vu cet argent, j'ai pensé qu'il devait y avoir un truc louche	Sachez que les jeux olympiques n'ont jamais eu lieu dans notre pays	A	1	0	515.04	194.32	26.82	515.1	27.31	194.39	28.99	25.34	R				68	1	193	paragraphe	2	2
CP_H_3	61	3	60.005	1	218	mouchard	0	0	0				NOM	Mot	blesser	0	0	CVVCCVCC	CCVCCVC	96	100	30	34	2258	Homme	42_VOC_120210-0077.wav	Sachez que nous avons caché une petit mouchard dans l'appartement	Quand nous sommes arrivé à Paris je n'avais pas encore dix huit ans	A	1		4.16	1.62	19.93	6	103.74	2.77	43.31	8.31	NR				41	1	194	caché	2	1
CP_H_3	61	3	60.005	1	219	course	0	0	0				NOM	Mot	enfer	4	0	CVVCCV	VCCVC	100	96	26	27	2733	Homme	42_VOC_120209-0047.wav	Je me fais rattrapé très vite quand je fais la course avec cette personne	Quand nous avons vu tous ça, nous n'y avons plus jamais remis les pieds	In	0	1	40.45	51.22	86.02	72.48	88.86	81.22	41.35	38.78	NR				54	1	195	ourlet	2	1
CP_H_3	61	3	60.005	1	220		0	0	0					Non-Mot	marmire	0	4							2133	Homme	46_VOC_120209-0035.wav	Au fond du placard il y a toujours des vêtements qui ne sont pas pliés	La disuation nucléaire a été inspiré par le Générale	In											ABS				219	1	196	inspiré
CP_H_3	61	3	60.005	1	221	gouverneur	0	0	0				NOM	Mot	marmite	0	0	CVVCVCCVVC	CVCCVCV	95	100	24	14	2533	Homme	20_VOC_120209-0046.wav	Cette décision a été faite par le gouverneur de notre province	Les océans recouvrent plus de soixante dix pourcent de la planète	In	1	0	20.96	16.35	2.35	21.73	3.21	18.38	14.66	8.38	NR				49	1	197	pourcent	1	1
CP_H_3	61	3	60.005	1	222	colonne	0	0	0				NOM	Mot	étoffe	4	0	CVCVCCV	VCVCCV	100	95	21	21	2226	Homme	25_VOC_120210-0067.wav	Pour éviter les fissures ils ont fait une colonne très imposante	Dans la vie, rien n'est impossible à fair quand on en a la volonté	A	0	0	9.24	25.95	2.9	11.95	3.1	50.07	28.24	19.26	NR				36	1	198	repousse	1	2
CP_H_3	61	3	60.005	1	223		0	0	0					Non-Mot	ideau	4	4							1039	Homme	26_VOC_120210-0077.wav	C'est bien le stylo que j'ai perdu lors de notre dernière entrevue	Mon petit clavier sans fil est tombé dans les escaliers jeudi soir	A											ABS				144	1	199	prison
CP_H_3	61	3	60.005	1	224		0	0	0					Non-Mot	lagour	4	4							1279	Homme	33_VOC_120209-0037.wav	Tu vois ce cadran, il a appartenu à mon grand-père paternel	Le capitaine n'a pas été très convaincu par nôtre prestation	In											ABS				156	1	200	collage
CP_H_3	61	3	60.005	1	225	tabouret	0	0	0				NOM	Mot	chaise	0	0	CVCVVCVC	CCVVCV	100	100	26	14	2696	Homme	27_VOC_120209-0038.wav	La semaine dernière, claire à pris le tabouret que paul avait cassé	Francine ne parle plus à son voisin de palier car il est grossier	In	1	0	2.79	15.47	32.7	3.19	40.02	18.38	118.31	86.35	R				109	1	201	palier	1	1
CP_H_3	61	3	60.005	1	226	pirate	0	0	0				NOM	Mot	tennis	4	0	CVCVCV	CVCCVC	100	100	22	23	2319	Homme	19_VOC_120209-0036.wav	Jean-Baptiste s'est dégisé en pirate a la soirée de Samedi	J'ai planté un acacia pour complété ma collection botanique	In	1	1	3.88	1.69	11.37	8.14	11.37	5.47	13.24	13.24	NR				56	1	202	trouver	3	1
CP_H_3	61	3	60.005	1	227	heure	0	0	0				NOM	Mot	minute	0	0	CVVCV	CVCVCV	100	100	26	30	1302	Homme	19_VOC_120209-0046.wav	Quand nous avons vu l'heure nous avons tout de suite décidé de partir	Les bouquins de Thimotée deviennent de plus en plus lourd à chaque année	In	0	0	415.4	439.86	144.83	709.79	342.28	924.05	201.42	60.74	R				89	1	203	thimotée	1	2
CP_H_3	61	3	60.005	1	228		0	0	0					Non-Mot	ilonne	0	4							1175	Homme	38_VOC_120210-0075.wav	Bois vite ton potage pendant qu'il est encore chaud mais surtout ne te brule pas	J'ai prété mon crayon à Ludivine mais elle ne me l'a pas rendu	A											ABS				129	1	204	chaud
CP_H_3	61	3	60.005	1	229		0	0	0					Non-Mot	chérure	0	4							2385	Homme	35_VOC_120209-0045.wav	Avec cette routine je vais finir par mourir d'ennuis à mon travail	Les grillons sont arrivées depuis plusieurs semaines juste après les pluies	In											ABS				161	1	205	grillons
CP_H_3	61	3	60.005	1	230	carotte	0	0	0				NOM	Mot	lapin	0	0	CVCVCCV	CVCVC	95	100	20	25	1454	Homme	1_VOC_120209-0040.wav	Thomas a pris une carotte sur l'étalage sans même avoir demandé	Finalement, nous avons parfaitement calculer nos jours de travail	In	0	1	2.45	2.97	26.59	7.12	39.28	8.31	32.43	16.76	R				85	1	206	calculer	3	1
CP_H_3	61	3	60.005	1	231	corbeau	0	0	0				NOM	Mot	budget	4	0	CVCCVVV	CVCCVC	100	97	15	34	2439	Homme	29_VOC_120209-0046.wav	Depuis plus d'une journée j'entend tous ces corbeaux hurler continuellement	Le livre que tu as lu l'autre jour est relativement bien écrit	In	1	1	3.57	3.92	10.54	5.72	11.21	8.85	6.62	5.34	NR				50	1	207	corne	1	1
CP_H_3	61	3	60.005	1	232		0	0	0					Non-Mot	imdact	4	4							2439	Homme	14_VOC_120210-0067.wav	Cette dame est l'amante cachée de notre président de la république	La voie lactée est le nom que l'on a donneé à nôtre galaxie	A											ABS				128	1	208	canard
CP_H_3	61	3	60.005	1	233	borne	0	0	0				NOM	Mot	main	4	0	CVCCV	CVVC	94	95	19	20	1416	Homme	22_VOC_120210-0077.wav	J'ai récupéré cette borne lors de mon intervention dans le sud	Malgré le mauvais temps le déménagement de pierre s'est bien passé	A	0		1.69	8.04	286.62	8.35	499.6	20.61	1229.39	788.72	NR				14	1	209	granules	2	1
CP_H_3	61	3	60.005	1	234	bravoure	0	0	0				NOM	Mot	courage	4	0	CCVCVVCV	CVVCVCV	100	100	22	27	2215	Homme	33_VOC_120209-0032.wav	il n'aurait pas pu faire mieux en montrant la bravoure dont il a fait preuve	Pendant ses vacances, il est monté dans le plus haut monument du monde	In	0	1	2.78	3.18	70.7	2.78	70.73	3.18	70.34	69.8	R				116	1	210	pont	1	1
CP_H_3	61	3	60.005	1	235		0	0	0					Non-Mot	hibotte	4	4							2097	Homme	16_VOC_120210-0075.wav	Prends le masque que j'ai repérée pour le bal costumé de ce soir	Le réchauffement climatique se ressent partout même en antarctique	A											ABS				122	1	211	anneaux
CP_H_3	61	3	60.005	1	236		0	0	0					Non-Mot	navruse	4	4							1087	Homme	12_VOC_120210-0064.wav	Tiens bien ton pinceau car sinon tu n'apprendra jamais correctement	Depuis vendredi tous les départs sont retardés d'au moins quatre jours	A											ABS				198	1	212	brave
CP_H_3	61	3	60.005	1	237	session	0	0	0				NOM	Mot	lézard	4	0	CVCCVVC	CVCVCC	100	88	20	18	977	Homme	7_VOC_120210-0067.wav	Lors de la session de janvier j'ai constaté qu'il manquait une copie	La compétition que nous avons vu hier était exceptionnelle	A	0	1	2.36	1.89	4.9	3.29	6.16	2.3	11.42	7.5	NR				2	1	213	lèvres	1	1
CP_H_3	61	3	60.005	1	238		0	0	0					Non-Mot	voudiclame	0	4							1194	Homme	15_VOC_120209-0037.wav	Bien que ce transport soit le plus rapide il n'en est pas moins contraignant	Lucas a été très mal poli lors de sa visite chez ses parents	In											ABS				225	1	214	poli
CP_H_3	61	3	60.005	1	239		0	0	0					Non-Mot	semard	4	4							1299	Homme	2_VOC_120209-0048.wav	Méfie-toi du rebord de la piscine car il est extremment glissant	Cette ville est en Europe continentale dans le Sud-Est de la France	In											ABS				166	1	215	moules
CP_H_3	61	3	60.005	1	240	créneau	0	0	0				NOM	Mot	refrain	0	0	CCVCVVV	CVCCVVC	95	100	20	18	2146	Homme	23_VOC_120210-0066.wav	Je n'arrive jamais a faire correctement un créneau quand je me gare	Nous avons tous suivi une belle visite guidée dans le centre historique	A	1	1	1.49	2.57	1.98	1.76	2.39	5.34	10.68	8.24	NR				43	1	216	correctement	1	1
CP_H_3	61	3	60.005	1	241		0	0	0					Non-Mot	fréconce	0	4							928	Homme	9_VOC_120210-0064.wav	Il met un peignoir vraiment souvent quand il est tranquile à la campagne	En démontant cet engin j'ai repéré un défaut de conception	A											ABS				141	1	217	tranquille
CP_H_3	61	3	60.005	1	242		0	0	0					Non-Mot	timbée	4	4							2117	Homme	30_VOC_120209-0046.wav	C'est avec pudeur que votre compagne se montre a ce diner d'affaire	C'est un hélicoptère qui a traversé le ciel de la ville hier	In											ABS				180	1	218	lièvre
CP_H_3	61	3	60.005	1	243		0	0	0					Non-Mot	duille	4	4							939	Homme	30_VOC_120210-0072.wav	C'est un des piliers de notre nation qu'il faut à tous prix préserver	Avec ce dépôt de calcaire la pompe ne doit plus fonctionner du tout	A											ABS				196	1	219	breton
CP_H_3	61	3	60.005	1	244		0	0	0					Non-Mot	islun	0	4							1087	Homme	21_VOC_120209-0048.wav	J'attend mon neveu qui va bientôt sortir de son épreuve d'examen	Théo ne parvient plus a déchiffrer les plaques d'immatriculations	In											ABS				167	1	220	plaques
CP_H_3	61	3	60.005	1	245	chagrin	0	0	0				NOM	Mot	tristesse	0	0	CCVCCVC	CCVCCVCCV	96	96	27	26	1389	Homme	17_VOC_120209-0042.wav	Il a beaucoup de chagrin depuis le départ de la personne qu'il aime	Bien qu'il ait louper son avion il sera quand même parmis nous à temps	In	1	0	20.39	38.72	12.91	21.61	13.39	44.05	48.72	46.96	R				79	1	221	louper	2	1
CP_H_3	61	3	60.005	1	246	terrasse	0	0	0				NOM	Mot	navire	4	0	CVCCVCCV	CVCVCV	100	91	22	24	1109	Homme	43_VOC_120210-0075.wav	Nous sommes en terrasse avec Elisa, bernard et tous leur bons amis	Laurence n'arrive pas a utiliser son nouveau logiciel de compte	A	0	1	9.66	61.15	15.83	10.57	21.98	74.05	50.2	28.04	NR				6	1	222	bernard	2	1
CP_H_3	61	3	60.005	1	247	danger	0	0	0				NOM	Mot	attention	0	0	CVCCVC	VCCVCCVVC	100	87	19	16	1897	Homme	44_VOC_120210-0064.wav	Bien avant tout le monde, il a vu le danger arrivé sur notre car	Le pot de jus d'orange que karine avait mis au frais est presque vide	A	1	0	76.73	45.2	156.9	80.61	158.52	55.27	124.53	119.66	R				101	1	223	monde	1	2
CP_H_3	61	3	60.005	1	248	question	0	0	0				NOM	Mot	soleil	4	0	CVVCCVVC	CVCVVC	100	92	21	13	1531	Homme	42_VOC_120209-0034.wav	Fabien m'a posé une question à laquelle je n'ai pas eu de réponse	Célestine a égaré le numéro que je lui avait donné	In	0	1	293.63	232.5	120.72	411.82	123.34	328.45	334.39	328.78	NR				24	1	224	masse	1	1
CP_H_3	61	3	60.005	1	249		0	0	0					Non-Mot	contreau	0	4							1785	Homme	4_VOC_120210-0065.wav	Je connais le mendiant de la rue d'à côté car il est sympathique	Mes collègues ont inventé un jeu pour se divertir pendant la pause	A											ABS				193	1	225	mendiant
CP_H_3	61	3	60.005	1	250	marteau	0	0	0				NOM	Mot	clou	0	0	CVCCVVV	CCVV	100	100	23	17	1426	Homme	7_VOC_120209-0047.wav	Il a reçu le marteau sur le gros orteil alors qu'il travaillait	Valérie et Joséphine adorent manger des tonnes du chocolat blanc	In	1	1	11.84	13.31	7.79	12.63	13.83	15.61	27.5	10.2	R				81	1	226	tonnes	1	1
CP_H_3	61	3	60.005	1	251		0	0	0					Non-Mot	drigatte	0	4							1178	Homme	18_VOC_120209-0032.wav	C'est bien cette parcelle que je voulais absolument acheter au voisin	Nous n'étions pas les bienvenus lors de la célébration du mariage	In											ABS				229	1	227	bienvenus
CP_H_3	61	3	60.005	1	252	mutation	0	0	0				NOM	Mot	changement	4	0	CVCVCVVC	CCVCCVCVCC	100	95	33	23	1173	Homme	11_VOC_120209-0032.wav	Il a eu la mutation qu'il espérait depuis sa venue en France	Nous n'avons pas pu revenir à temps car le bus à été stopé	In	0	1	4.67	3.18	27	5.53	37.7	4.32	36.42	26.28	R				80	1	228	nuage	1	1
CP_H_3	61	3	60.005	1	253		0	0	0					Non-Mot	virômade	4	4							948	Homme	36_VOC_120210-0059.wav	Refaire ce travail compliqué a demandé énormément de temps	Même avec l'aide de jean, il va me falloir faire énormément d'efforts	A											ABS				192	1	229	bière
CP_H_3	61	3	60.005	1	254	vengeance	0	0	0				NOM	Mot	danseur	0	0	CVCCVVCCV	CVCCVVC	100	100	17	27	2202	Homme	13_VOC_120210-0071.wav	Bajenmin n'a pas réussi a se faire vengeance malgré sa rancoeur	Le trépied que bruno m'a prété la semaine dernière n'est pas solide	A	0	1	27.85	15.88	5.85	28.27	23.05	17.03	25.68	5	NR				37	1	230	réussi	1	1
CP_H_3	61	3	60.005	1	255	sirène	0	0	0				NOM	Mot	alarme	0	0	CVCVCV	VCVCCV	100	100	22	24	2415	Homme	46_VOC_120210-0061.wav	Suite à notre arrivée tardive d'hier soir la sirène s'est déclenché	Suite à la panne de tramway, Nous sommes arrivés extrêmement en retard	A	0	0	8.06	10.34	16.71	11.35	19.29	17.5	7.84	6.35	R				99	1	231	suite	1	2
CP_H_3	61	3	60.005	1	256	muraille	0	0	0				NOM	Mot	couper	0	0	CVCVVCCV	CVVCVC	100	100	19	26	1262	Homme	26_VOC_120209-0032.wav	J'ai vu la grande muraille que les Romains avaient édifier en bretagne	Hier, Fabienne a pu terminé le ménage en toute sérénité	In	0		1.28	11.01	41.45	2.61	155.82	20.88	140.88	31.76	NR				27	1	232	ménage	1	1
CP_H_3	61	3	60.005	1	257	coiffeur	0	0	0				NOM	Mot	trésor	4	0	CVVCCVVC	CCVCVC	100	100	20	25	2039	Homme	24_VOC_120209-0033.wav	Tu devras prendre un rendez-vous chez le coiffeur avant dimanche prochain	J'aurai du mieux regarder avant de traverser betement cette route	In	1	1	11.01	13.38	44.86	14.26	49.92	21.82	34.66	20.14	NR				58	1	233	rouge	1	1
CP_H_3	61	3	60.005	1	258	chandelle	0	0	0				NOM	Mot	flambeau	4	0	CCVCCVCCV	CCVCCVVV	97	100	36	19	1117	Homme	1_VOC_120210-0070.wav	Il prit une chandelle pour tamiser l'ambiance de l'appartement	Un animal très féroce s'est sauvé du zoo hier après-midi	A	0	1	3.51	7.91	2.66	5.15	3.04	12.57	7.09	3.58	R				74	1	234	ventouse	1	1
CP_H_3	61	3	60.005	1	259		0	0	0					Non-Mot	étarde	0	4							1327	Homme	15_VOC_120210-0067.wav	C'était une belle parade que nous avons vu hier à EuroDisney	Il faut faire la vaisselle avant de quitter la cabane pour le week-end	A											ABS				149	1	235	parade
CP_H_3	61	3	60.005	1	260		0	0	0					Non-Mot	calisture	4	4							1889	Homme	6_VOC_120209-0041.wav	Mercredi soir, l'asphalte était si chaude qu'on ne pouvait plus y rouler	Nicolas est particulièrement irritable depuis quelques jours	In											ABS				214	1	236	tôle
CP_H_3	61	3	60.005	1	261	boisson	0	0	0				NOM	Mot	querelle	4	0	CVVCCVC	CVVCVCCV	96	95	27	23	2052	Homme	40_VOC_120210-0059.wav	Victorien n'avait jamais pris de cette boisson avant de nous connaitre	Juste après la vaiselle, tu iras faire tourner une machine à laver	A	0	0	11.73	7.36	10.63	18.55	12.84	13.24	12.77	6.42	NR				32	1	237	touche	1	2
CP_H_3	61	3	60.005	1	262	poulain	0	0	0				NOM	Mot	jument	0	0	CVVCVVC	CVCVCC	100	87	16	16	1243	Homme	40_VOC_120210-0075.wav	Regarde ce poulain ; il est né hier soir après votre départ	Pour le jour de l'an il n'y avait absolument personne dans les rues	A	1	0	3.2	3.04	5.71	3.46	6.67	3.78	10.34	8.51	R				73	1	238	poulain	1	1
CP_H_3	61	3	60.005	1	263	digestion	0	0	0				NOM	Mot	estomac	4	0	CVCVCCVVC	VCCVCVC	91	100	24	20	2109	Homme	3_VOC_120210-0064.wav	Il est toujours là ce prolème de digestion que j'ai depuis un an	Clément respire très mal lorsque les pièces sont recouvertes de moquette	A	0	1	1.48	2.84	23.06	1.48	23.56	2.97	30.95	30.14	R				100	1	239	vent	1	1
CP_H_3	61	3	60.005	1	264		0	0	0					Non-Mot	foiblesse	4	4							1114	Homme	27_VOC_120209-0037.wav	Ce fut le rali le plus sympa que je n'ai jamais fait de ma vie	on a prévu plus de 40 degré selcius pour la semaine prochaine	In											ABS				220	1	240	nuit
CP_H_2	60	2	60.005	1	1					0	0	0		Non-Mot	devaires	0	4							1238	Homme	47_VOC_120209-0030.wav	Avec un tel slogan il ne devraient pouvoir augmenter beaucoup leur vente	Si tu veux je vais te préter ma sourie sans fil que j'au au bureau	In												23	1	1				préter
CP_H_2	60	2	60.005	1	2					0	0	0		Non-Mot	emmûre	4	4							1337	Homme	44_VOC_120209-0030.wav	Il a reçu un rappel envoyé par la préfecture de police	Mon ami Rémy une galerie d'art dans une village de bourgogne	In												20	1	2				amortisseur
CP_H_2	60	2	60.005	1	3	coquin				0	0	0		Mot	motel	4	0							2189	Homme	32_VOC_120209-0030.wav	Cet individui n'est rien d'autre qu'un coquin sans le moindre scrupules	Martin et Jean-charles avaient presque toujours zéro sur vingt en dictée	In												8	1	3				degré
CP_H_2	60	2	60.005	1	4					0	0	0		Non-Mot	empros	4	4							1697	Homme	48_VOC_120209-0030.wav	Il a du se rasé le soucil pour parce qu'il a perdu son parie	les réparateur ont demandé que nous déménagions nos papiers	In												24	1	4				écureuil
CP_H_2	60	2	60.005	1	5	repli				0	0	0		Mot	troupeau	4	0							1300	Homme	30_VOC_120209-0030.wav	il a arraché le repli que j'avais fait sur ma chemise orange	Il était vraiment aux premières loges pour admirer ce feu d'artifice	A												6	1	5				missile
CP_H_2	60	2	60.005	1	6	intrus				0	0	0		Mot	suspect	4	0							967	Homme	26_VOC_120209-0030.wav	Il y a un intrus parmi les membres de notre comunauté	le nouveau texte de loi a été retoqué par les sénateurs	A												2	1	6				fric
CP_H_2	60	2	60.005	1	7	poussette				0	0	0		Mot	vampire	0	0							2274	Homme	35_VOC_120209-0030.wav	Jacques a eu la gentilesse de réparer la poussette en un instants	la fluctuation des température est bien mesurée de nos jours	In												11	1	7				température
CP_H_2	60	2	60.005	1	8	insulte				0	0	0		Mot	parquet	4	0							2099	Homme	34_VOC_120209-0030.wav	A la réuninon Gaston a lancé une insulte à notre patron	les plus grandes particules de matière sont désormais bien observables	In												10	1	8				énoncé
CP_H_2	60	2	60.005	1	9	impôt				0	0	0		Mot	joyau	0	0							2149	Homme	33_VOC_120209-0030.wav	Il est tombé des nues en voyant sa feuille d'impot sur le revenu	les incendis ont duré toute la nuit malgré l'intervention des canadairs	In												9	1	9				incendis
CP_H_2	60	2	60.005	1	10	tibia				0	0	0		Mot	lagune	0	0							2371	Homme	31_VOC_120209-0030.wav	Durant le match d'hier il s'est cogné le tibia contre un piquet	Ce phénomène météorologique est rarisime dans nos régions	In												7	1	10				phénomène
CP_H_2	60	2	60.005	1	11					0	0	0		Non-Mot	marroine	4	4							2203	Homme	42_VOC_120209-0030.wav	Sébastien voudrait se faire enlever le tatouage qu'il a dans le dos	Avant que nous ne partions je dois remettre le courant dans le garage	A												18	1	11				simple
CP_H_2	60	2	60.005	1	12	licorne				0	0	0		Mot	mafia	0	0							1448	Homme	29_VOC_120209-0030.wav	Eva pensait que la licorne avait existé il y a longtemps	Nôtre chef à du imposer une collecte pour renflouer les comptes	A												5	1	12				licorne
CP_H_2	60	2	60.005	1	13					0	0	0		Non-Mot	missige	0	4							1349	Homme	45_VOC_120209-0030.wav	En m'allongeant sur la banquette je me suis senti bien mieux tout de suite	Je ne sais pas encore très bien me servire de ce petit chalumeau	In												21	1	13				servire
CP_H_2	60	2	60.005	1	14	tourisme				0	0	0		Mot	passeport	0	0							1022	Homme	27_VOC_120209-0030.wav	Avec ce tourisme de masse nous allons développer ce quartier	Après le neuvième jour de compétition on resentait la fatigue	A												3	1	14				masse
CP_H_2	60	2	60.005	1	15	tortue				0	0	0		Mot	brouillon	4	0							2379	Homme	36_VOC_120209-0030.wav	La mari de ma sœur a gardé une petite tortue de floride	Ce week-end Bernard organise une fête pour l'anniversaire de son fils	In												12	1	15				parfait
CP_H_2	60	2	60.005	1	16					0	0	0		Non-Mot	aviste	0	4							2397	Homme	39_VOC_120209-0030.wav	Mon collaborateur serges semble avoir a une lubie ces dernier temps	Nous ne pouvons plus assumé nos fonctions suite au mauvais résultats	A												15	1	16				collaborateur
CP_H_2	60	2	60.005	1	17	légion				0	0	0		Mot	recrue	0	0							1009	Homme	25_VOC_120209-0030.wav	Ce fut une légion d'honneur qui lui a été attribué mardi	La commission des affaire sociale a reconnu son role décisif	A												1	1	17				légion
CP_H_2	60	2	60.005	1	18					0	0	0		Non-Mot	arquile	4	4							1225	Homme	46_VOC_120209-0030.wav	Nous savons que l'humain est un être sociale qui ne peut rester seul	Antoine a pu filmer la conférence avec sa nouvelle caméra	In												22	1	18				araignée
CP_H_2	60	2	60.005	1	19					0	0	0		Non-Mot	encroc	0	4							2330	Homme	37_VOC_120209-0030.wav	La mairie a promu la construction d'une mosqué dans ce quartier	Le sommet européen a été organisé au Portugal	A												13	1	19				promu
CP_H_2	60	2	60.005	1	20					0	0	0		Non-Mot	borane	4	4							1757	Homme	40_VOC_120209-0030.wav	Claire a renversé un sceau de javel sur mon T-short préféré	Les jeux olympiques ont eu lieu dans le pays le plus fermé du monde	A												16	1	20				neutron
CP_H_2	60	2	60.005	1	21					0	0	0		Non-Mot	eigneau	4	4							2079	Homme	38_VOC_120209-0030.wav	En arrivant à Paris j'ai appris le solfège en quelques semaies	Je n'ai trouvé aucun document intéressant dans ton sac à dos	A												14	1	21				barème
CP_H_2	60	2	60.005	1	22					0	0	0		Non-Mot	minaf	0	4							1258	Homme	43_VOC_120209-0030.wav	Ce monsieur est le recteur de l'académie depuis 82	Je connais très bien cet artiste car nous étions à la fac ensemble	In												19	1	22				artiste
CP_H_2	60	2	60.005	1	23					0	0	0		Non-Mot	eimard	0	4							2260	Homme	41_VOC_120209-0030.wav	Je me suis rendu compte que j'avais gardé un jeton de 100 euro	C'est un batiment que cet architecte a construit dans les années trente	A												17	1	23				jeton
CP_H_2	60	2	60.005	1	24	tricot				0	0	0		Mot	tailleur	4	0							1465	Homme	28_VOC_120209-0030.wav	Elle a bientôt finit le tricot qu'elle a commencé il y a un mois	Mon directeur a effectué une belle croisière pendant les vacances	A												4	1	24				valet
CP_H_2	60	2	60.005	1	25	brochure	0	0	0				NOM	Mot	livret	0	0	CCVCCVCV	CVCCVC	87	93	24	16	1081	Homme	18_VOC_120210-0072.wav	J'ai vu une brochure chez le vétérinaire qui parlait de notre zoo	Le grand carton de la salle à manger est completement rempli de livres	A	0	1	1.64	1.76	3.1	2.88	3.26	3.99	5.41	4.73	R				45	1	1	brochure	1	1
CP_H_2	60	2	60.005	1	26		0	0	0					Non-Mot	effaisse	0	4							1092	Homme	23_VOC_120209-0036.wav	Tous ces haut-fourneaux sont abandonnés depuis les années soixante-dix	J'ai mis un terme à cette relation car Julien était vraiment infecte	In											ABS				173	1	2	relation
CP_H_2	60	2	60.005	1	27		0	0	0					Non-Mot	magron	0	4							2282	Homme	6_VOC_120210-0060.wav	Je laisse mes cravates toujours pendues sur un cintre dans nôtre penderie	Je pense qu'il est dans l'interêt de tous d'apporter une explication	A											ABS				123	1	3	cravates
CP_H_2	60	2	60.005	1	28		0	0	0					Non-Mot	cogneaux	0	4							2277	Homme	14_VOC_120210-0070.wav	Aurélia mange systématiquement son melon avec une tonne de sucre	Nicolas a terminé de rédigé son bouquin sur ce château	A											ABS				145	1	4	melon
CP_H_2	60	2	60.005	1	29		0	0	0					Non-Mot	imdact	4	4							2439	Homme	14_VOC_120210-0067.wav	Cette dame est l'amante cachée de notre président de la république	La voie lactée est le nom que l'on a donneé à nôtre galaxie	A											ABS				128	1	5	canard
CP_H_2	60	2	60.005	1	30		0	0	0					Non-Mot	indine	4	4							1243	Homme	5_VOC_120209-0035.wav	Ne mange pas d'avoine sans l'avoir cuisiné avant car ce n'est pas bon	En hommage à nôtre président nous ferons une commémoration	In											ABS				224	1	6	salubre
CP_H_2	60	2	60.005	1	31	germe	0	0	0				NOM	Mot	abeille	4	0	CVCCV	VCVVCCV	94	100	18	26	2259	Homme	24_VOC_120210-0070.wav	Il faut absolument retirer ce petit germe car il est malsain	Jeannine et Jean-Michel aiment vraiment beaucoup leurs qautre petits chatons	A	1	0	0.55	2.03	3.53	1.98	9.11	3.78	9.86	3.18	NR				72	1	7	draps	2	1
CP_H_2	60	2	60.005	1	32	possible	0	0	0				NOM	Mot	urgence	0	0	CVCCVCCV	VCCVCCV	90	100	22	23	2059	Homme	39_VOC_120210-0074.wav	Pour la cérémonie il est fort possible que je sois en retard	La dernière fois que je suis venu dans cette ville je me suis ennuyé	A	1	0	16.31	11.82	38.78	16.42	53.03	12.84	23.11	21.35	NR				69	1	8	cérémonie	2	1
CP_H_2	60	2	60.005	1	33	orchestre	0	0	0				NOM	Mot	danseur	0	0	VCCCVCCCV	CVCCVVC	100	100	24	27	1049	Homme	32_VOC_120210-0064.wav	Le petit orchestre que nous avons vu hier a vraiment bien joué	Le trépied que bruno m'a prété la semaine dernière n'est pas solide	A	1	1	13.71	18.04	5.85	14.69	23.05	19.73	25.68	5	R				37	1	9	hier	2	1
CP_H_2	60	2	60.005	1	34		0	0	0					Non-Mot	escouide	4	4							987	Homme	36_VOC_120210-0061.wav	J'appelle le plombier ce soir dès que je rentre de mon intervention	Je suis très sensible au cadeau que marcel m'a offert jeudi dernier	A											ABS				208	1	10	illustré
CP_H_2	60	2	60.005	1	35		0	0	0					Non-Mot	hauser	0	4							1026	Homme	44_VOC_120209-0040.wav	Avec la vodka qu'Emmanuel a apporté nous ferons des coktails	C'est notre sportif préféré depuis notre arrivée dans ce lycée	In											ABS				169	1	11	sportif
CP_H_2	60	2	60.005	1	36		0	0	0					Non-Mot	hibotte	4	4							2097	Homme	16_VOC_120210-0075.wav	Prends le masque que j'ai repérée pour le bal costumé de ce soir	Le réchauffement climatique se ressent partout même en antarctique	A											ABS				122	1	12	anneaux
CP_H_2	60	2	60.005	1	37		0	0	0					Non-Mot	écrume	4	4							1017	Homme	36_VOC_120210-0074.wav	Les grandes averses d'été n'ont pas encore été observées cette année	J'ai vu une rubrique dans un quotidien qui parlait de ton entreprise	A											ABS				124	1	13	poussière
CP_H_2	60	2	60.005	1	38		0	0	0					Non-Mot	contreau	0	4							1785	Homme	4_VOC_120210-0065.wav	Je connais le mendiant de la rue d'à côté car il est sympathique	Mes collègues ont inventé un jeu pour se divertir pendant la pause	A											ABS				193	1	14	mendiant
CP_H_2	60	2	60.005	1	39		0	0	0					Non-Mot	amidronne	0	4							1146	Homme	28_VOC_120210-0062.wav	Demain, le festin que nous préparera ma mère devrait être bon	Jordan a tant bronzé pendant les vacances qu'on ne le reconnait plus	A											ABS				191	1	15	festin
CP_H_2	60	2	60.005	1	40		0	0	0					Non-Mot	navruse	4	4							1087	Homme	12_VOC_120210-0064.wav	Tiens bien ton pinceau car sinon tu n'apprendra jamais correctement	Depuis vendredi tous les départs sont retardés d'au moins quatre jours	A											ABS				198	1	16	brave
CP_H_2	60	2	60.005	1	41	écharpe	0	0	0				NOM	Mot	foulard	4	0	VCCVCCV	CVVCVCC	100	96	25	26	1318	Homme	22_VOC_120210-0073.wav	Elle prit son écharpe sans avoir remarqué qu'il faisait plutôt doux	L'université a beaucoup changé depuis ces cinquante dernières années	A	0	1	4.68	11.22	3.94	5.14	4.44	13.92	19.19	15.95	R				44	1	17	matériel	2	1
CP_H_2	60	2	60.005	1	42	gamelle	0	0	0				NOM	Mot	tempo	0	0	CVCVCCV	CVCCV	95	100	22	25	1178	Homme	17_VOC_120209-0034.wav	N'oublies pas la gamelle bleu qui est sur la table de notre salon	C'est un bel ordinateur que greg a pu récupéré par un site	In	0	1	1.29	8.45	1.38	1.64	1.44	13.72	1.35	1.22	NR				115	1	18	ordinateur	1	1
CP_H_2	60	2	60.005	1	43	scène	0	0	0				NOM	Mot	allumette	4	0	CCVCV	VCCVCVCCV	100	96	20	27	901	Homme	17_VOC_120209-0035.wav	il est sur scène actuellement donc vous ne pouvez lui parler tout de suite	Les données que monsieurs Martin nous a transmises ne sont pas assez fiables	In	0	0	96.66	95.27	4.43	107.96	15.65	114.93	20.88	9.73	NR				120	1	19	arbre	1	1
CP_H_2	60	2	60.005	1	44		0	0	0					Non-Mot	foiseaux	4	4							1089	Homme	9_VOC_120210-0070.wav	Allume une lanterne car la nuit va très vite tomber sur nos invités	Il a senti qu'il n'était pas à la hauteur lors de son grand oral	A											ABS				150	1	20	hiver
CP_H_2	60	2	60.005	1	45	crédit	0	0	0				NOM	Mot	emprunt	4	0	CCVCVC	VCCCVCC	100	100	21	28	877	Homme	34_VOC_120210-0066.wav	Avec le crédit que tu as fait tu pourras développer ton business	Nous connaissons le plus gros pique de pollution depuis une décennie	A	1	1	25.82	17.57	3.18	28.21	3.66	20.27	4.73	3.78	R				42	1	21	fuite	1	1
CP_H_2	60	2	60.005	1	46		0	0	0					Non-Mot	gramoulais	4	4							1116	Homme	18_VOC_120210-0074.wav	Il a eu une attitude déplacé vis-à-vis des autres élèves	Nous devons voir Fabrice pour récupérer les clés de l'appartement	A											ABS				142	1	22	bricolage
CP_H_2	60	2	60.005	1	47		0	0	0					Non-Mot	sifflourt	4	4							1016	Homme	43_VOC_120210-0067.wav	Après la secousse d'aujourd'hui nous seront plus prudent dorénavant	Vue depuis la colline l'appartement d'Hervé paraît vraiment très haut	A											ABS				200	1	23	menton
CP_H_2	60	2	60.005	1	48	vestiaire	0	0	0				NOM	Mot	flambeau	4	0	CVCCVVVCV	CCVCCVVV	94	100	19	19	2098	Homme	11_VOC_120210-0063.wav	Elisa est partie sans passer par le vestiaire pour prendre son sac	Un animal très féroce s'est sauvé du zoo hier après-midi	A	1	1	4.04	9.86	2.66	5.71	3.04	12.43	7.09	3.58	NR				74	1	24	ventouse	1	1
CP_H_2	60	2	60.005	1	49	amour	0	0	0				NOM	Mot	haine	0	0	VCVVC	CVVCV	100	100	18	18	2478	Homme	17_VOC_120209-0041.wav	Je ne l'accompagnerais pas malgré tout l'amour que je porte à Louise	Avant restauration, la façade de ce batîment était toute noire	In	1	0	450.46	373.58	31.49	458.27	33.1	403.92	52.5	49.39	R				25	1	25	façade	1	1
CP_H_2	60	2	60.005	1	50	béret	0	0	0				NOM	Mot	clou	0	0	CVCVC	CCVV	95	100	21	17	2199	Homme	37_VOC_120209-0043.wav	C'est son grand père qui lui a donné ce béret qu'il porte chaque jour	Valérie et Joséphine adorent manger des tonnes du chocolat blanc	In	1	1	1.19	13.31	7.79	1.5	13.83	15.07	27.5	10.2	NR				81	1	26	tonnes	1	1
CP_H_2	60	2	60.005	1	51		0	0	0					Non-Mot	foyeur	4	4							2426	Homme	39_VOC_120210-0077.wav	C'est bien la survie de notre planète qui est en jeu depuis cent ans	Il s'agit d'un élément que je n'avais pas encore considérer	A											ABS				130	1	27	large
CP_H_2	60	2	60.005	1	52		0	0	0					Non-Mot	frachoise	0	4							2513	Homme	17_VOC_120209-0048.wav	Regarde les empreintes qu'a laissé le cambrioleur sur cet objet	nous n'avaons jamais vu autant de monde sur la place de notre village	In											ABS				157	1	28	place
CP_H_2	60	2	60.005	1	53	alligator	0	0	0				NOM	Mot	crocodile	4	0	VCCVCVCVC	CCVCVCVCV	100	100	29	16	2704	Homme	43_VOC_120209-0045.wav	lors de son séjour, Marc a vu un alligator très impressionnant	Mon amie Maelle n'a jamais vraiment été une très grande littéraire	In	1	1	1.63	0.2	6.14	2.8	9.26	0.47	5.2	4.05	R				28	1	29	brebis	1	1
CP_H_2	60	2	60.005	1	54	médecine	0	0	0				NOM	Mot	docteur	0	0	CVCVCVCV	CVCCVVC	96	88	26	17	2173	Homme	10_VOC_120210-0075.wav	Ses parents ne lui ont pas payé sa médecine car ils étaient trop pauvres	Le nouveau musée possède une architecture assez originale	A	0	1	23.29	12.36	223.48	23.51	233.86	12.43	87.36	83.11	R				9	1	30	parents	1	1
CP_H_2	60	2	60.005	1	55	gorille	0	0	0				NOM	Mot	singe	0	0	CVCVCCV	CVCCV	100	100	17	24	1284	Homme	36_VOC_120210-0069.wav	Regarde ce gorille, il a l'air d'être inquieté par notre présence	J'ai recueilli le petit chat du voisin pendant les vacances dernières	A	1	1	3.55	2.03	21.59	6.06	35.48	2.77	22.57	15	R				35	1	31	gorille	1	2
CP_H_2	60	2	60.005	1	56	écume	0	0	0				NOM	Mot	cigare	0	0	VCVCV	CVCVCV	94	96	17	29	2312	Homme	11_VOC_120210-0059.wav	On ne trouvera pas d'endroit propre vue écume qui s'accumule ici	la voiture de Gérard est tombée en panne alors qu'il roulait en ville	A	0	1	2.31	16.08	10.63	2.31	17.15	16.15	24.93	17.7	NR				61	1	32	endroit	2	1
CP_H_2	60	2	60.005	1	57		0	0	0					Non-Mot	calisture	4	4							1889	Homme	6_VOC_120209-0041.wav	Mercredi soir, l'asphalte était si chaude qu'on ne pouvait plus y rouler	Nicolas est particulièrement irritable depuis quelques jours	In											ABS				214	1	33	tôle
CP_H_2	60	2	60.005	1	58		0	0	0					Non-Mot	lamitre	0	4							1142	Homme	39_VOC_120209-0035.wav	J'ai vu un caleçon au centre-ville que j'aimerais beaucoup m'acheter	Dix mille Sept cent personnes ont été recruté dans la fonction publique	In											ABS				235	1	34	recruté
CP_H_2	60	2	60.005	1	59		0	0	0					Non-Mot	sabole	4	4							2480	Homme	30_VOC_120209-0048.wav	En voyant ce rivage les premiers touristes ont été impressionnés	Notre activitée est déclarée car nous payons tous beaucoup impôts	In											ABS				230	1	35	rituel
CP_H_2	60	2	60.005	1	60		0	0	0					Non-Mot	hébeux	0	4							969	Homme	31_VOC_120210-0065.wav	La haie de bambou a poussé à une vitesse absolument incroyable	A l'automne prochain nous irons tous faire un tour sur la côte atlantique	A											ABS				205	1	36	vitesse
CP_H_2	60	2	60.005	1	61		0	0	0					Non-Mot	tonure	4	4							2214	Homme	9_VOC_120210-0074.wav	C'est à la narine qu'il s'est fait un percing ; d'ailleurs il est réussi	Suite à cela une partie de la population se sent menacé	A											ABS				184	1	37	sainte
CP_H_2	60	2	60.005	1	62	désastre	0	0	0				NOM	Mot	fiasco	4	0	CVCVCCCV	CVVCCV	100	100	25	23	1299	Homme	5_VOC_120209-0033.wav	C'est un vrai désastre d'avoir manqué cette occasion inespéré	Patrick ne mange jamais de de gateau car il y allergique au soja	In	1	1	12.26	19.86	1.95	12.82	1.96	23.72	2.16	1.89	R				60	1	38	pente	1	1
CP_H_2	60	2	60.005	1	63		0	0	0					Non-Mot	dantille	0	4							2073	Homme	13_VOC_120209-0032.wav	Avec un milliard d'euros je pourrais acheter tout une île déserte	Il n'y a pas de quoi se mettre dans des états pareils pour si peu	In											ABS				165	1	39	mettre
CP_H_2	60	2	60.005	1	64	chacal	0	0	0				NOM	Mot	impact	0	0	CCVCVC	VCCVCC	95	100	20	20	1222	Homme	33_VOC_120210-0077.wav	C'est d'un petit chacal dont notre ami Johnathan s'occupe désormais	La pastelle que Rosie a faite ressemble beaucoup à celle de Martin	A	1	1	1.16	1.55	8.36	3.02	9.54	2.57	2.5	2.3	NR				103	1	40	johnathan	1	1
CP_H_2	60	2	60.005	1	65	dépense	0	0	0				NOM	Mot	budget	4	0	CVCVCCV	CVCCVC	94	97	19	34	1096	Homme	30_VOC_120209-0043.wav	Les dernières dépenses que nous avons faites ont été bein trop importantes	Le livre que tu as lu l'autre jour est relativement bien écrit	In	0	1	1.82	3.65	10.54	7.11	11.21	8.72	6.62	5.34	R				50	1	41	corne	2	1
CP_H_2	60	2	60.005	1	66	matraque	0	0	0				NOM	Mot	charrette	4	0	CVCCVCVV	CCVCCVCCV	100	96	22	28	1097	Homme	26_VOC_120210-0059.wav	Il garde une matraque dans le coffre de sa voiture en cas d'agression	La thèse de mon ami Sébastien n'est pas encore tout à fait terminée	A	0	0	1.41	4.46	6.63	1.8	6.98	5.41	20.95	16.82	NR				98	1	42	sable	2	1
CP_H_2	60	2	60.005	1	67	gant	0	0	0				NOM	Mot	main	4	0	CVCC	CVVC	96	95	27	20	2175	Homme	35_VOC_120210-0071.wav	Il faut que tu me trouves absolument le gros gant que j'ai nettoyé	Malgré le mauvais temps le déménagement de pierre s'est bien passé	A	1		9.86	7.97	286.62	25.02	499.6	36.01	1229.39	788.72	R				14	1	43	granules	1	1
CP_H_2	60	2	60.005	1	68		0	0	0					Non-Mot	boutégrime	4	4							2255	Homme	11_VOC_120210-0062.wav	Le grand tilleul, sur la place principale du village a été coupé	Son look n'est absolument pas approprié à la situation	A											ABS				148	1	44	cultivait
CP_H_2	60	2	60.005	1	69		0	0	0					Non-Mot	furveur	0	4							2212	Homme	6_VOC_120209-0046.wav	Ce sont les mortiers du quinzième siècle que jean-christophe collectionnait	J'aimerais beaucoup vous invité à dîner mais je suis indisponible	In											ABS				171	1	45	dîner
CP_H_2	60	2	60.005	1	70	poumon	0	0	0				NOM	Mot	organe	0	0	CVVCVC	VCCVCV	100	100	21	19	2553	Homme	42_VOC_120209-0042.wav	Depuis qu'il est parti à l'étranger ses poumons sont très encombrés	Marie a acquis ce petit objet en marbre pour un très bon prix	In	1	1	4.55	3.58	3.14	16.65	13.69	21.55	15.68	6.55	R				21	1	46	marbre	1	1
CP_H_2	60	2	60.005	1	71		0	0	0					Non-Mot	chillais	0	4							2049	Homme	24_VOC_120210-0064.wav	Il aime les conserves bien plus que la nourriture fraichement récoltée	En voyant ce film Marie est resté ému pendant une journée	A											ABS				195	1	47	conserves
CP_H_2	60	2	60.005	1	72		0	0	0					Non-Mot	jovel	0	4							2105	Homme	41_VOC_120210-0068.wav	Ici le béton n'est pas de bonne qualité: il y a des fentes partout	Avec ce petit appareil nous pouvons maintenant tout programmer	A											ABS				127	1	48	qualité
CP_H_2	60	2	60.005	1	73		0	0	0					Non-Mot	erroste	4	4							2240	Homme	12_VOC_120209-0048.wav	C'est bien une baleine bleu que les batiments japonnais ont torpillée	Mon logiciel ne fonctionne plus très bien depuis la dernière mise à jour	In											ABS				234	1	49	atout
CP_H_2	60	2	60.005	1	74		0	0	0					Non-Mot	ginou	0	4							1210	Homme	13_VOC_120210-0075.wav	Nous voulons des orgies à l'issue de chacune de nos representations	En attérissant, j'ai été très soulagé que le vole se termine	A											ABS				147	1	50	issue
CP_H_2	60	2	60.005	1	75	décence	0	0	0				NOM	Mot	béquille	0	0	CVCVCCV	CVCVVCCV	100	96	21	29	939	Homme	7_VOC_120210-0059.wav	Il a la décence de voir sa mère malgré ses rapports avec son père	Adrien a compris que Daniel est vraiment très triste de partir	A	0	0	2.92	2.77	1.05	2.92	2.7	2.84	6.15	2.91	NR				93	1	51	décence	1	1
CP_H_2	60	2	60.005	1	76	journal	0	0	0				NOM	Mot	clocher	4	0	CVVCCVC	CCVCCVC	96	91	26	12	1415	Homme	23_VOC_120209-0037.wav	Il a vu dans le journal que tu seras exposé à la mairie	Le beau scarabé bleu que Gabriel a capturé s'est échappé	In	1	1	72.5	124.32	1.87	110.8	2.38	197.7	13.65	11.01	NR				114	1	52	moche	1	2
CP_H_2	60	2	60.005	1	77	raquette	0	0	0				NOM	Mot	tennis	4	0	CVCVVCCV	CVCCVC	100	100	21	23	1167	Homme	16_VOC_120209-0042.wav	Il tient sa raquette n'importe comment lorsqu'il est face a Jean-Michel	J'ai planté un acacia pour complété ma collection botanique	In	0	1	1.77	1.69	11.37	2.05	11.37	3.51	13.24	13.24	R				56	1	53	trouver	1	1
CP_H_2	60	2	60.005	1	78	football	0	0	0				NOM	Mot	rugby	4	0	CVVCCVCC	CVCCV	100	94	20	18	3445	Homme	17_VOC_120209-0044.wav	C'est comme ça depuis qu'il est jeune garçon ; il aime le football plus que tout	Avec mon frère je suis allé manger des hamburgers au centre ville	In	1	1	13.93	6.28	1.14	13.93	1.14	6.28	3.11	3.11	R				22	1	54	bête	1	1
CP_H_2	60	2	60.005	1	79		0	0	0					Non-Mot	gérrun	0	4							2377	Homme	29_VOC_120210-0071.wav	Le chant des cigales s'entend jusque dans le centre historique de Marseilles	lorsque j'ai récupéré mes lunettes nous n'avions pas vu cette rayure	A											ABS				209	1	55	centre
CP_H_2	60	2	60.005	1	80	insigne	0	0	0				NOM	Mot	médaille	0	0	VCCVCCV	CVCVVCCV	85	96	14	28	1238	Homme	28_VOC_120209-0032.wav	Montre ton insigne quand tu parles aux personnes que tu ne connais pas	Tes branches de lunettes doivent être changés car elles ne sont plus adaptées	In	1	0	4.42	1.69	12.44	5.56	16.32	3.18	16.08	9.53	R				47	1	56	branches	2	1
CP_H_2	60	2	60.005	1	81	distance	0	0	0				NOM	Mot	maladie	4	0	CVCCVCCV	CVCVCVV	95	96	23	28	1302	Homme	26_VOC_120210-0067.wav	Avec une telle distance nous ne parviendrons jamais tout au bout à temps	La liberté est l'un des trois piliers fondateur de la république	A	0	0	26.13	52.64	52.18	31.56	66.04	62.43	60.68	49.59	NR				96	1	57	poules	2	1
CP_H_2	60	2	60.005	1	82	propos	0	0	0				NOM	Mot	souvenir	4	0	CCVCVC	CVVCVCVC	100	100	24	18	1307	Homme	20_VOC_120210-0066.wav	Quand on tient un tel propos, on se doit de ne pas être trop impoli	La prochaine fois fais un petit mot à l'agence pour la déclaration	A	m	1	115.21	106.28	30.45	115.21	63.24	106.28	197.03	106.69	NR				92	1	58	trouble	1	2
CP_H_2	60	2	60.005	1	83		0	0	0					Non-Mot	houte	0	4							1141	Homme	36_VOC_120209-0032.wav	Avec ce feuillage nous pourrons déjeuner sans avoir d'insolation	C'est un camion vraiment surprenant que nous avons sur l'avenue	In											ABS				153	1	59	camion
CP_H_2	60	2	60.005	1	84	paysan	0	0	0				NOM	Mot	univers	0	0	CVVCVC	VCVCVCC	88	100	17	25	863	Homme	21_VOC_120209-0038.wav	Quand le paysan d'à-côté est venu me voir j'étais endormi	Daniel est venu me voir quand j'étais de permanance pendant les fêtes	In	1	1	9.06	17.77	34.21	23.29	34.21	57.3	58.45	58.45	NR				119	1	60	permanence	2	1
CP_H_2	60	2	60.005	1	85		0	0	0					Non-Mot	armail	4	4							917	Homme	32_VOC_120209-0032.wav	Son petit museau est toujours là où il ne faut jamais qu'il se trouve	Le premier pas sur le lune a eu lieu en 1969	In											ABS				216	1	61	sanguin
CP_H_2	60	2	60.005	1	86		0	0	0					Non-Mot	gaite	4	4							1256	Homme	16_VOC_120209-0036.wav	L'arrivée des robots dans nos foyer a commencé vers les sixtie's	en regardant la carte j'ai remarqué qu'il y a un château non loin	In											ABS				154	1	62	questionnerais
CP_H_2	60	2	60.005	1	87		0	0	0					Non-Mot	sachot	0	4							1065	Homme	32_VOC_120210-0067.wav	Lorsque notre agence a démaré je suis vite rentré de l'étranger	Je suis tombé récemment dans un tracquenard sans que je m'en aperçoive	A											ABS				121	1	63	rentré
CP_H_2	60	2	60.005	1	88		0	0	0					Non-Mot	chalistrum	0	4							2893	Homme	35_VOC_120209-0038.wav	Nous apprenons le fascisme actuellement à notre cours d'histoire-Géo	J'effacerais le tableau quand vous aurez terminé de tout recopier	In											ABS				233	1	64	tableau
CP_H_2	60	2	60.005	1	89		0	0	0					Non-Mot	drigatte	0	4							1178	Homme	18_VOC_120209-0032.wav	C'est bien cette parcelle que je voulais absolument acheter au voisin	Nous n'étions pas les bienvenus lors de la célébration du mariage	In											ABS				229	1	65	bienvenus
CP_H_2	60	2	60.005	1	90		0	0	0					Non-Mot	gilleul	0	4							2033	Homme	34_VOC_120210-0070.wav	Ils sont en déroute depuis que notre équipe les a vaincu à Toulouse	Louis-Philippe est rentré chez lui avec un bouquet de roses magnifique	A											ABS				135	1	66	déroute
CP_H_2	60	2	60.005	1	91	chemin	0	0	0				NOM	Mot	porte	4	0	CCVCVC	CVCCV	100	95	17	23	1060	Homme	18_VOC_120210-0063.wav	Quand j'ai pris ce chemin là je ne pensais pas que j'allais m'égarer	L'ordinateur portable que je viens d'acheté est déjà cassé	A	1	0	114.34	197.5	288.39	125.18	333.85	231.42	617.43	536.96	NR				104	1	67	menu	1	2
CP_H_2	60	2	60.005	1	92	diable	0	0	0				NOM	Mot	enfer	4	0	CVVCCV	VCCVC	100	96	18	27	1562	Homme	10_VOC_120209-0037.wav	Elle prétend voir le diable depuis qu'elle habite toute seule à la campagne	Quand nous avons vu tous ça, nous n'y avons plus jamais remis les pieds	In	1	1	87.54	51.01	86.02	93.34	88.86	54.8	41.35	38.78	R				54	1	68	ourlet	3	1
CP_H_2	60	2	60.005	1	93		0	0	0					Non-Mot	salpidette	4	4							1135	Homme	18_VOC_120209-0042.wav	Le bout de citron que Jean-Baptiste a utilisé est encore frais	Je suis allé au théâtre pour la première fois à 21 ans	In											ABS				164	1	69	radio
CP_H_2	60	2	60.005	1	94	vision	0	0	0				NOM	Mot	douleur	4	0	CVCVVC	CVVCVVC	100	100	19	16	2205	Homme	13_VOC_120210-0067.wav	Notre spécialiste a vérifié notre vision très consciencieusement	Johanne est un ami d'enfance que j'ai connu quand j'étais en angleterre	A	0	0	25.81	33.78	65.78	35.48	75.89	41.82	91.89	77.84	NR				62	1	70	intimité	1	1
CP_H_2	60	2	60.005	1	95		0	0	0					Non-Mot	factoure	4	4							2744	Homme	8_VOC_120209-0038.wav	Selon ce proverbe, beaucoup d'évènement imprévus peuvent nous arrivés	Sur cette affaire de moeurs il y a enfin eu un accord de principe	In											ABS				212	1	71	graffiti
CP_H_2	60	2	60.005	1	96		0	0	0					Non-Mot	dorbigueste	4	4							966	Homme	10_VOC_120210-0059.wav	Son comportement n'a pas été digne de celui d'un dirigeant	Avec cette paire de jumelles on observe ce qui se passe chez les voisins	A											ABS				126	1	72	gens
CP_H_2	60	2	60.005	1	97	verdure	0	0	0				NOM	Mot	pelouse	0	0	CVCCVCV	CVCVVCV	100	100	24	27	909	Homme	20_VOC_120209-0043.wav	Comme la verdure n'est pas encore là nous mangerons à l'intérieur	La circulation devient toujours dense à ce moment de la journée	In	0	0	1.05	10.14	4.28	1.15	4.79	10.95	19.39	12.97	R				59	1	73	circulation	1	1
CP_H_2	60	2	60.005	1	98	guitare	0	0	0				NOM	Mot	essence	4	0	CVVCVCV	VCCVCCV	100	96	22	27	2235	Homme	4_VOC_120209-0034.wav	Depuis que j'ai mes seize ans je joue de la guitare dans un groupe de pop	Cette dame que tu as rencontrée lundi dernier est vraiment jolie	In	0	0	12.78	11.55	32.91	13.86	33.24	14.8	29.46	27.77	NR				76	1	74	larme	1	1
CP_H_2	60	2	60.005	1	99	peigne	0	0	0				NOM	Mot	cheveux	0	0	CVVCCV	CCVCVVC	100	95	26	24	2420	Homme	3_VOC_120210-0074.wav	l'autre jour, Cécile m'a montré le beau peigne que sa mère lui a donnée	Le grand tableau que nous avons vu hier chez Françoise n'est pas à vendre	A	1	1	6.07	8.85	116.16	6.81	121.27	10.81	270.68	263.18	R				13	1	75	Cécile	2	1
CP_H_2	60	2	60.005	1	100		0	0	0					Non-Mot	grulogue	0	4							2510	Homme	42_VOC_120209-0035.wav	J'ai vu la maigreur de ce patient à l'institut c'était étonnant	Je me suis perdu lorsque je me suis aventuré dans ce quartier	In											ABS				223	1	76	aventuré
CP_H_2	60	2	60.005	1	101	reptile	0	0	0				NOM	Mot	lézard	4	0	CVCCVCV	CVCVCC	100	88	26	18	2023	Homme	29_VOC_120210-0061.wav	Ma mère n'aime pas beaucoup des petits reptiles surtout quand ils ont des pattes	La compétition que nous avons vu hier était exceptionnelle	A	1	1	1.9	1.01	4.9	3.46	6.16	2.36	11.42	7.5	R				2	1	77	lèvres	1	1
CP_H_2	60	2	60.005	1	102	réveil	0	0	0				NOM	Mot	matin	0	0	CVCVVC	CVCVC	100	100	22	22	2463	Homme	24_VOC_120210-0075.wav	C'est vraiment un très drole de d'objet que ce petit réveil de mon grand-père	Notre ami aurait dû prévoir que le temps allait tourner à la pluie	A	1	1	18.16	26.22	265.03	18.43	275.01	28.58	396.76	376.89	R				7	1	78	objet	1	1
CP_H_2	60	2	60.005	1	103	sourire	0	0	0				NOM	Mot	monnaie	4	0	CVVCVCV	CVCCVVV	100	100	14	31	2331	Homme	40_VOC_120210-0061.wav	Quand Laure est arrivée Jean lui a fait un sourire vraiment très charmeur	Sachez que les jeux olympiques n'ont jamais eu lieu dans notre pays	A	1	0	33.79	196.55	26.82	36.08	27.31	215.34	28.99	25.34	NR				68	1	79	paragraphe	2	2
CP_H_2	60	2	60.005	1	104		0	0	0					Non-Mot	vidastre	0	4							2520	Homme	15_VOC_120209-0045.wav	L'endroit du monde où l'on trouve le plus d'épave est en méditérannéé	Qaund je me promène avec Paul je découvre toujours de nouveau lieux	In											ABS				159	1	80	Paul
CP_H_2	60	2	60.005	1	105	délicat	0	0	0				ADJ	Mot	fragile	0	0	CVCVCVC	CCVCVCV	100	100	25	18	2369	Homme	48_VOC_120209-0048.wav	C'est vraiment un tout petit appareil délicat que j'ai acheté	Elise collectionne depuis toujours de nombreux objets qu'elle trouve aux puces	In	m		9.6	13.72	12.94	22.52	15.89	37.03	45.34	35.68	R				19	1	81	nombreux	2	1
CP_H_2	60	2	60.005	1	106	fracture	0	0	0				NOM	Mot	blesser	0	0	CCVCCVCV	CCVCCVC	100	100	22	34	948	Homme	25_VOC_120210-0070.wav	C'est une fracture très impressionnante ; il ne pourra plus guère marcher	Quand nous sommes arrivé à Paris je n'avais pas encore dix huit ans	A	0		5.62	1.82	19.93	7.88	103.74	2.57	43.31	8.31	R				41	1	82	impressionnate	2	1
CP_H_2	60	2	60.005	1	107		0	0	0					Non-Mot	hocette	0	4							1846	Homme	16_VOC_120210-0067.wav	Jadis les ennuques étaient des personnes respectés dans toute la cité	Les robots vont bienôt faire leurs apparîtion dans nôtre quotidien	A											ABS				199	1	83	ennuques
CP_H_2	60	2	60.005	1	108		0	0	0					Non-Mot	faillomade	0	4							1120	Homme	6_VOC_120209-0048.wav	C'est une contrée que je n'ai encore jamais visité ; j'ai vraiment hâte	Il a déscendu la bibliothèque pour faire de la place au salon	In											ABS				221	1	84	bibliothèque
CP_H_2	60	2	60.005	1	109	tissu	0	0	0				NOM	Mot	étoffe	4	0	CVCCV	VCVCCV	100	95	28	21	1072	Homme	33_VOC_120210-0074.wav	Voici le tissu que j'ai trouvé dans une boutique du quartier	Dans la vie, rien n'est impossible à fair quand on en a la volonté	A	1	0	9.21	25.95	2.9	15.69	3.1	34.66	28.24	19.26	R				36	1	85	repousse	2	2
CP_H_2	60	2	60.005	1	110		0	0	0					Non-Mot	fantisme	4	4							2316	Homme	10_VOC_120209-0032.wav	Contacte son agent pour nôtre représentation de demain soir	Nous sommes à un moment très important de la compagne électorale	In											ABS				162	1	86	goût
CP_H_2	60	2	60.005	1	111		0	0	0					Non-Mot	locirne	0	4							2729	Homme	25_VOC_120209-0037.wav	C'est un beau pompier qui m'a apporter le calendrier cette année	Rien n'est plus insupportable que la circulation de ce boulevard	In											ABS				213	1	87	insuportable
CP_H_2	60	2	60.005	1	112		0	0	0					Non-Mot	ingne	4	4							964	Homme	39_VOC_120210-0066.wav	C'est bien de l'urine de chat que j'ai retrouvé sur ton bel oreiller	Quand Gustave était petit il aimait aller marcher dans la nature	A											ABS				186	1	88	points
CP_H_2	60	2	60.005	1	113		0	0	0					Non-Mot	pleutrad	0	4							2437	Homme	43_VOC_120210-0070.wav	Enfin, le tournage va pouvoir débuter dès le mois de février	dans le rue, de plus en plus de jeune personne portent de gros casques audio	A											ABS				185	1	89	mois
CP_H_2	60	2	60.005	1	114	calorie	0	0	0				NOM	Mot	kilo	4	0	CVCVCVV	CVCV	100	100	22	14	2561	Homme	9_VOC_120209-0043.wav	Entre ces deux aliments n'y a qu'une calorie de différence	Il prend souvent son petit-déjeuner en lisant les actualités	In	0	1	0.15	0	5.19	1.43	22.54	0.95	24.19	5.27	R				26	1	90	ici	1	1
CP_H_2	60	2	60.005	1	115	auteur	0	0	0				NOM	Mot	poète	4	0	VVCVVC	CVVCV	100	100	20	16	963	Homme	30_VOC_120210-0061.wav	C'est lui mon auteur préféré depuis que je l'ai lu la première fois	Notre expérience n'a pas vraiment fonctionné comme nous l'avions espéré	A	1	1	17.62	32.3	16.98	23.52	22.65	41.89	35.95	23.45	R				34	1	91	prophétie	1	1
CP_H_2	60	2	60.005	1	116	casserole	0	0	0				NOM	Mot	marmite	0	0	CVCCVCVCV	CVCCVCV	95	100	23	14	1352	Homme	17_VOC_120209-0043.wav	J'ai sorti une casserole pour que nous puissions préparer l'évènement	Les océans recouvrent plus de soixante dix pourcent de la planète	In	0	0	2.91	16.22	2.35	4.95	3.21	22.84	14.66	8.38	R				49	1	92	pourcent	1	1
CP_H_2	60	2	60.005	1	117		0	0	0					Non-Mot	trabilme	0	4							2514	Homme	25_VOC_120209-0043.wav	Il mit ses manchettes préférés pour le mariage de son petit cousin	C'est une belle cité village que nous avons visité dans le soirée	In											ABS				211	1	93	village
CP_H_2	60	2	60.005	1	118	erreur	0	0	0				NOM	Mot	faute	0	0	VCCVVC	CVVCV	100	93	31	15	945	Homme	39_VOC_120210-0073.wav	Il a fait une erreur fatale pendant l'examen de mathématiques	Une solution sera trouvée très bientôt par l'agence immobilière	A	0	0	101.33	37.84	163.19	124.15	169.26	52.09	95.2	81.08	R				33	1	94	examen	1	2
CP_H_2	60	2	60.005	1	119		0	0	0					Non-Mot	gilot	0	4							2841	Homme	11_VOC_120209-0040.wav	Avec les ogives nucléaires on peut détruire des villes partout dans le monde	Ayant égaré mon répertoire je ne peux plus appeler personne	In											ABS				231	1	95	égaré
CP_H_2	60	2	60.005	1	120		0	0	0					Non-Mot	impusse	0	4							2478	Homme	30_VOC_120209-0031.wav	Il y a trop de réclames à la télévision aux diffusions des films	Plus jeune j'avais appris les nombres premiers compris entre 1 et 100	In											ABS				227	1	96	nombres
CP_H_2	60	2	60.005	1	121	couplet	0	0	0				NOM	Mot	refrain	0	0	CVVCCVC	CVCCVVC	91	100	24	18	1170	Homme	30_VOC_120210-0066.wav	J'aime beaucoup ce couplet que tu as lu hier après midi en classe	Nous avons tous suivi une belle visite guidée dans le centre historique	A	1	1	1.06	3.51	1.98	1.31	2.39	5.34	10.68	8.24	R				43	1	97	beaucoup	1	1
CP_H_2	60	2	60.005	1	122		0	0	0					Non-Mot	filaune	4	4							1183	Homme	35_VOC_120209-0036.wav	C'est la même monture que celle que je me suis achetée il y a trois ans	Aux États-Unis il y a plus de délit par rapport à chez nous	In											ABS				168	1	98	fendre
CP_H_2	60	2	60.005	1	123		0	0	0					Non-Mot	magreux	4	4							2102	Homme	7_VOC_120210-0060.wav	Il a trop d'orgueil pour admettre qu'il a eu tort de parler ainsi	A la fin de l'année 90 il y a eu des attentats	A											ABS				146	1	99	aveu
CP_H_2	60	2	60.005	1	124		0	0	0					Non-Mot	intreumousse	0	4							1154	Homme	42_VOC_120210-0073.wav	Sa dose de morphine a été augmenté depuis son opération	Gabriel a toujours une grosse pile de linge qui traine dans sa chambre	A											ABS				143	1	100	augmenté
CP_H_2	60	2	60.005	1	125		0	0	0					Non-Mot	fêrtée	4	4							1457	Homme	36_VOC_120209-0039.wav	C'est bien dans cet asile que notre arrière grand oncle a pu finir ces jours	Avant d'aller aux puces nous prendrons un café en bas de nôtre rue	In											ABS				228	1	101	ortie
CP_H_2	60	2	60.005	1	126		0	0	0					Non-Mot	glavistant	4	4							2044	Homme	14_VOC_120209-0041.wav	Guillaume a une sainte horreur des langoustes même lorsqu'elle sont bien préparées	C'est un magnifique petit garçon que nos voisin du troisième ont eu	In											ABS				240	1	102	pimenté
CP_H_2	60	2	60.005	1	127		0	0	0					Non-Mot	valouble	0	4							1675	Homme	9_VOC_120210-0073.wav	Je n'ai jamais été bon en calcul même en m'entrainant tous les jours	bertrand partait une cravate vraiment ridicule au dîner d'hier	A											ABS				181	1	103	entrainant
CP_H_2	60	2	60.005	1	128		0	0	0					Non-Mot	juipan	4	4							1309	Homme	26_VOC_120210-0075.wav	Il est le meilleur tireur que tous ceux que j'ai rencontrer dans ma vie	Ces fonctions sont vraiment variables selon les époques et les cultures	A											ABS				132	1	104	terrible
CP_H_2	60	2	60.005	1	129		0	0	0					Non-Mot	fétouche	0	4							2524	Homme	41_VOC_120209-0041.wav	Il a ce fragment de poterie dans sa collection depuis qu'il est ados	Avec un tel enthousiasme il réussira à coup sur ces projets	In											ABS				217	1	105	coup
CP_H_2	60	2	60.005	1	130	pépin	0	0	0				NOM	Mot	raisin	4	0	CVCVC	CVVCVC	95	100	24	27	2297	Homme	41_VOC_120209-0036.wav	C'est la première fois que je tombe sur un pépin en mangeant cet aliment	Luc et Maria ont beaucoup dormi depuis notre retour de Week-end	In	1	1	4.31	1.96	5.88	5.15	9.4	3.51	9.53	4.86	R				18	1	106	robert	1	1
CP_H_2	60	2	60.005	1	131		0	0	0					Non-Mot	phyrtique	4	4							1182	Homme	44_VOC_120209-0038.wav	Cette petite enceinte de pierre a été construite pendant le moyen age	En période de révision Adrien ne sort plus du tout de chez lui	In											ABS				176	1	107	ficher
CP_H_2	60	2	60.005	1	132	anarchie	0	0	0				NOM	Mot	désordre	4	0	VCVCCCVV	CVCVCCCV	100	100	27	18	1721	Homme	41_VOC_120209-0037.wav	Depuis hier c'est l'anarchie qui règne dans notre petite ville	Jean-Marc n'a pas nettoyer sa tasse à café depuis bien trop longtemps	In	0	1	4.18	4.8	12.34	4.18	13.64	4.8	42.23	39.12	R				46	1	108	ouest	1	1
CP_H_2	60	2	60.005	1	133	ancien	0	0	0				ADJ	Mot	vieux	0	0	VCCVVC	CVVVC	100	100	24	20	2528	Homme	33_VOC_120209-0033.wav	L'autre jour à ce vide grenier c'est un objet ancien que j'ai trouvé	Vous étiez encore en retard à la réunion de ce mercredi	In	m	1	32.41	59.26	124.54	73.16	145.73	154.86	185.81	129.8	R				17	1	109	réunion	2	2
CP_H_2	60	2	60.005	1	134	bateau	0	0	0				NOM	Mot	navire	4	0	CVCVVV	CVCVCV	95	91	23	24	2315	Homme	21_VOC_120210-0065.wav	Regardez, on dirait une illusion ce beau bateau qui est au loin	Laurence n'arrive pas a utiliser son nouveau logiciel de compte	A	1	1	106.55	61.22	15.83	124.82	21.98	82.36	50.2	28.04	R				6	1	110	bernard	1	1
CP_H_2	60	2	60.005	1	135		0	0	0					Non-Mot	livonde	4	4							2152	Homme	27_VOC_120209-0043.wav	J'ai vu le gardien qui balayait la cour en partant pour le travail	J'ai vu un beau tableau de Velasquez à l'exposition de Madrid	In											ABS				172	1	111	cortex
CP_H_2	60	2	60.005	1	136		0	0	0					Non-Mot	trice	0	4							1348	Homme	42_VOC_120210-0072.wav	Jean adore les biscuits que sa grand mère a préparés pour le gouté	Tu pourrais t'arrêter dans cette brasserie pour que nous mangions un bout	A											ABS				203	1	112	grand-mère
CP_H_2	60	2	60.005	1	137	candidat	0	0	0				NOM	Mot	estomac	4	0	CVCCVCVC	VCCVCVC	100	100	20	20	964	Homme	43_VOC_120210-0061.wav	C'est un bon candidat que j'ai repéré hier sur notre bureau	Clément respire très mal lorsque les pièces sont recouvertes de moquette	A	1	1	9.63	2.84	23.06	17.7	23.56	8.04	30.95	30.14	NR				100	1	113	vent	1	1
CP_H_2	60	2	60.005	1	138	chaleur	0	0	0				NOM	Mot	dormir	0	0	CCVCVVC	CVCCVC	100	100	24	17	1401	Homme	17_VOC_120209-0033.wav	Avec cette grosse chaleur nous ne pouvons plus travailler convenablement	Mon clavier d'ordinateur est sur l'étagère le temps du nettoyage	In	0		38.77	112.23	160.77	39.13	392.09	116.22	259.05	95.2	NR				117	1	114	clavier	1	1
CP_H_2	60	2	60.005	1	139		0	0	0					Non-Mot	jimeau	4	4							1520	Homme	9_VOC_120209-0033.wav	Notre vénérable sultan n'est plus capable d'assumer son rôle	Lors de la dernière soirée nous avons consommé beaucoup trop de Rhum	In											ABS				174	1	115	cuivre
CP_H_2	60	2	60.005	1	140	ciseaux	0	0	0				NOM	Mot	couper	0	0	CVCVVVC	CVVCVC	100	100	24	26	1965	Homme	42_VOC_120209-0031.wav	Il faudrait que tu me trouves les petits sciseaux de coutures de grand-mère	Hier, Fabienne a pu terminé le ménage en toute sérénité	In	m		7.86	11.01	41.45	8.72	155.82	13.85	140.88	31.76	R				27	1	116	ménage	1	1
CP_H_2	60	2	60.005	1	141		0	0	0					Non-Mot	gaste	0	4							2543	Homme	6_VOC_120209-0037.wav	C'est un bon support pour travailler la peinture à l'huile et l'acrylique	Si tu as changé d'avis, il faudra absolument le signaler	In											ABS				175	1	117	absolument
CP_H_2	60	2	60.005	1	142		0	0	0					Non-Mot	jastesse	0	4							943	Homme	22_VOC_120210-0072.wav	C'est vraiment une belle voiture de collection que Albert à acheté	Quand Yanis et roy sont arrivés en France ils ne parlaient que l'anglais	A											ABS				201	1	118	albert
CP_H_2	60	2	60.005	1	143	chenille	0	0	0				NOM	Mot	papillon	4	0	CCVCVCCV	CVCVCCVC	95	100	23	28	1233	Homme	39_VOC_120210-0064.wav	J'ai capturé une chenille recouverte d'un duvet très épais	Les loups ont totalement disparu d'europe pendant siècle dernier	A	0	1	1.38	2.5	8.12	2.14	12.28	5.68	20.07	10.68	R				40	1	119	forces	1	1
CP_H_2	60	2	60.005	1	144	gens	0	0	0				NOM	Mot	minute	0	0	CVCC	CVCVCV	100	100	17	30	2248	Homme	24_VOC_120209-0046.wav	Aujourd'hui nous ne pouvons plus dire que les gens sont aussi respectueux	Les bouquins de Thimotée deviennent de plus en plus lourd à chaque année	In		0	594.29	409.39	144.83	594.29	342.28	409.39	201.42	60.74	NR				89	1	120	thimotée	1	2
CP_H_2	60	2	60.005	1	145	geste	0	0	0				NOM	Mot	gobelet	0	0	CVCCV	CVCVCVC	100	100	20	21	2557	Homme	30_VOC_120209-0036.wav	Lorsqu'Albert est venu j'ai trouvé son geste beaucoup trop déplacé	Quoi qu'il arrive ne donne pas tes clefs à quelqu'un que tu ne connais pas	In		1	31.41	172.03	2.21	40.78	3.25	271.08	4.46	2.16	NR				83	1	121	clefs	1	1
CP_H_2	60	2	60.005	1	146		0	0	0					Non-Mot	macrode	4	4							2733	Homme	23_VOC_120209-0046.wav	C'est dans cette impasse que je me suis fait casser la figure l'an dernier	Je passe souvent devant ton sallon quand je me ballade au centre ville	In											ABS				160	1	122	slave
CP_H_2	60	2	60.005	1	147		0	0	0					Non-Mot	fanction	4	4							971	Homme	17_VOC_120209-0037.wav	Il a un traîneau que ses parents lui ont offert pour le nouvel an	Le débat télé s'est déroulé avec beaucoup de sérénité	In											ABS				226	1	123	glande
CP_H_2	60	2	60.005	1	148		0	0	0					Non-Mot	lugacielle	4	4							2298	Homme	43_VOC_120210-0074.wav	Ce petit scooter était à ma sœur à l'époque de mes quatorze ans	Jean-Louis a écouté une émission de radio qu'il a trouvé drôle	A											ABS				188	1	124	bœuf
CP_H_2	60	2	60.005	1	149	verdict	0	0	0				NOM	Mot	emploi	4	0	CVCCVCC	VCCCVV	100	100	29	19	1248	Homme	4_VOC_120209-0045.wav	Ce fut un verdict bien sévère pour une action si peu importante	Cette centrale nucléaire est l'une des plus fiable de tout le pays	In	1	1	8.57	5	25.96	8.63	30.94	5.47	29.19	26.42	NR				112	1	125	humide	1	1
CP_H_2	60	2	60.005	1	150	chose	0	0	0				NOM	Mot	femme	0	0	CCVCV	CVCCV	100	100	38	24	1122	Homme	33_VOC_120210-0072.wav	En voyant cette chose je me suis rendu compte que je l'avais déjà vu	Laetitia a vécu à la campagne jusqu'à l'age de ces dix huit ans	A	0	0	1321.79	695.2	806.57	1773.62	1049.32	1057.64	995.74	680.2	NR				105	1	126	voyant	1	1
CP_H_2	60	2	60.005	1	151		0	0	0					Non-Mot	ivragnet	4	4							2164	Homme	44_VOC_120209-0039.wav	Il est sous pression depuis qu'il a ce poste à responsabilité	Depuis notre appartement, nous pouvons observer le sommet du Mont-Blanc	In											ABS				152	1	127	volontairement
CP_H_2	60	2	60.005	1	152		0	0	0					Non-Mot	lumotte	0	4							1029	Homme	9_VOC_120210-0075.wav	Avec ce torchon tu va pouvoir essuyer toute la vaisselle qui traine	C'est Monsieur Godard qui à succédé à nôtre premier secrétaire	A											ABS				187	1	128	torchon
CP_H_2	60	2	60.005	1	153	famille	0	0	0				NOM	Mot	enfant	4	0	CVCVCCV	VCCVCC	100	100	24	21	2166	Homme	25_VOC_120210-0060.wav	Didier ne peut plus garder ce secret de famille qu'on lui a avoué	le déconstructivisme est un mouvement architectural moderniste	A	0		357.75	241.69	287.26	384.92	735.59	274.39	725.68	381.96	R				12	1	129	blanche	1	1
CP_H_2	60	2	60.005	1	154	dispute	0	0	0				NOM	Mot	querelle	4	0	CVCCVCV	CVVCVCCV	94	95	17	23	945	Homme	25_VOC_120210-0062.wav	Quand notre dispute est survenue je n'ai pas dormi la nuit suivante	Juste après la vaiselle, tu iras faire tourner une machine à laver	A	0	0	11.48	6.96	10.63	16.54	12.84	12.43	12.77	6.42	R				32	1	130	touche	2	2
CP_H_2	60	2	60.005	1	155	panier	0	0	0				NOM	Mot	corbeille	4	0	CVCVVC	CVCCVVCCV	96	100	33	23	997	Homme	38_VOC_120210-0071.wav	Nous avons le panier rempli de bonbons pour la soirée de demain	L'amie Margo à de très sérieux problèmes depuis presque deux mois	A	1	0	13.82	24.39	2.3	15.72	2.71	33.18	19.12	15.68	R				38	1	131	cheveux	1	1
CP_H_2	60	2	60.005	1	156		0	0	0					Non-Mot	felogue	4	4							1073	Homme	46_VOC_120210-0072.wav	C'est bien une arnaque dans laquelle je ne serai absolument pas tombée	Suite à cette réforme, tous les loyers ont énormément augmenté	A											ABS				190	1	132	pirogue
CP_H_2	60	2	60.005	1	157	cartable	0	0	0				NOM	Mot	école	4	0	CVCCVCCV	VCVCV	100	100	24	14	1332	Homme	4_VOC_120209-0041.wav	J'ai ouvert son cartable pour vérifier s'il n'avait rien oublié	Bernard prend toujours quelques instants de répis quand il rentre chez lui	In	1	0	1.54	9.32	197.04	1.58	206.88	11.28	143.99	128.51	R				52	1	133	violet	1	1
CP_H_2	60	2	60.005	1	158	légende	0	0	0				NOM	Mot	yaourt	0	0	CVCVCCV	VVVVCC	96	95	31	22	2879	Homme	28_VOC_120209-0037.wav	Dans cette région il existe une très belle légende tranmise de père en fils	J'ai cherché à joindre monsieur le directeur pour le féliciter	In	0	1	16.07	21.49	2.87	20.41	3.58	27.43	4.73	3.18	NR				77	1	134	joindre	1	1
CP_H_2	60	2	60.005	1	159		0	0	0					Non-Mot	voudiclame	0	4							1194	Homme	15_VOC_120209-0037.wav	Bien que ce transport soit le plus rapide il n'en est pas moins contraignant	Lucas a été très mal poli lors de sa visite chez ses parents	In											ABS				225	1	135	poli
CP_H_2	60	2	60.005	1	160	nostalgie	0	0	0				NOM	Mot	divan	0	0	CVCCVCCVV	CVCVC	100	100	26	28	1180	Homme	35_VOC_120210-0075.wav	C'est avec nostalgie que je suis rentré chez moi en fin de soirée	Un couple de souris a élu domicile dans notre appartement	A	0	1	4.44	18.04	4.89	4.45	4.92	20.07	24.46	21.55	NR				91	1	136	nostalgie	1	1
CP_H_2	60	2	60.005	1	161	éclair	0	0	0				NOM	Mot	orage	0	0	VCCVVC	VCVCV	100	95	16	23	3157	Homme	29_VOC_120209-0037.wav	C'était impressionnat, tous le monde a pu voir cet éclair hier soir	Les résultats que nous avons obtenus sont bien loin d'être parfait	In	1	1	7.86	21.08	14.5	11.25	17.14	35	35.41	30.61	R				29	1	137	résultats	2	1
CP_H_2	60	2	60.005	1	162		0	0	0					Non-Mot	guachil	0	4							2346	Homme	12_VOC_120210-0059.wav	C'est vraiment absurde que tu aies oublier ton sac en cuire hier	Jénnifère a été très impressionné par notre toute nouvelle voiture	A											ABS				137	1	138	absurde
CP_H_2	60	2	60.005	1	163	blouson	0	0	0				NOM	Mot	émeute	0	0	CCVVCVC	VCVVCV	100	100	23	18	2419	Homme	1_VOC_120210-0075.wav	On prévoit un peu de pluie alors preds ton blouson pour sortir ce soir	Le grand sapin que nous avons connu étant petit a été coupé	A	1	0	6.62	22.57	4.03	7.15	6.75	25.2	5.81	3.65	NR				63	1	139	prévoit	1	1
CP_H_2	60	2	60.005	1	164	doublure	0	0	0				NOM	Mot	religion	4	0	CVVCCVCV	CVCVCVVC	100	100	23	19	1359	Homme	24_VOC_120210-0073.wav	Elle a parlé à sa doublure Lise avant de commencer le tournage	Ils ont enfin terminé la construction de leur tout premier gratte-ciel	A	0	0	3.7	3.38	22.86	3.84	24.68	4.53	35.07	30.88	NR				94	1	140	percé	1	1
CP_H_2	60	2	60.005	1	165		0	0	0					Non-Mot	idyte	0	4							2481	Homme	13_VOC_120210-0074.wav	J'aime beaucoup le porto surtout quand il est bien frais avec des glaçons	Mon bureau est particulièrement bien rangé par rapport aux autres	A											ABS				183	1	141	porto
CP_H_2	60	2	60.005	1	166	migraine	0	0	0				NOM	Mot	décret	4	0	CVCCVVCV	CVCCVC	100	100	20	21	2136	Homme	1_VOC_120209-0033.wav	Lucile a eu pandant la nuit une migraine absolument terrible	Je mâche un bâton de réglisse depuis que je suis arrivé ici	In	0	1	7.51	4.05	3.54	10.32	4.06	6.01	9.12	6.42	NR				84	1	142	lourd	1	1
CP_H_2	60	2	60.005	1	167	ficelle	0	0	0				NOM	Mot	donjon	0	0	CVCVCCV	CVCCVC	94	100	17	29	1168	Homme	26_VOC_120209-0033.wav	Tiens toi à la ficelle pendant que j'attache notre corde de secoure	Laura a l'habitude de noter tous ces contacts dans un carnet	In	0	1	3.13	13.38	2.94	6.31	3.14	21.22	3.31	2.84	NR				111	1	143	contacts	2	1
CP_H_2	60	2	60.005	1	168		0	0	0					Non-Mot	échante	0	4							2909	Homme	6_VOC_120209-0033.wav	Il fait preuve de paresse bien trop souvent quand l'instituteur l'interroge	Après nôtre séance de cinéma nous sommes allé à vôtre fete	In											ABS				155	1	144	cinéma
CP_H_2	60	2	60.005	1	169		0	0	0					Non-Mot	foiblesse	4	4							1114	Homme	27_VOC_120209-0037.wav	Ce fut le rali le plus sympa que je n'ai jamais fait de ma vie	on a prévu plus de 40 degré selcius pour la semaine prochaine	In											ABS				220	1	145	nuit
CP_H_2	60	2	60.005	1	170		0	0	0					Non-Mot	catrable	4	4							1128	Homme	5_VOC_120209-0031.wav	Enfile des bretelles car c'est bien plus élégant pour la cérémonie	Jamais il ne retrouvera la vivacité qu'il possedait avant	In											ABS				218	1	146	notes
CP_H_2	60	2	60.005	1	171	emprise	0	0	0				NOM	Mot	iceberg	0	0	VCCCVCV	VCVCVCC	95	100	21	25	1266	Homme	2_VOC_120209-0037.wav	Elle est sous son emprise depuis beaucoup trop longtemps pour pouvoir changer	Nous avons réveillonné dans le nouvel appartement de Karim	In	0	1	3.08	3.58	1.5	3.08	1.88	3.65	1.42	1.08	NR				107	1	147	nouvel	1	1
CP_H_2	60	2	60.005	1	172	citoyen	0	0	0				NOM	Mot	poisson	0	0	CVCVVVC	CVVCCVC	100	100	14	12	2510	Homme	42_VOC_120210-0067.wav	Notre Oncle Philippe a toujours été un bon citoyen avant de se marier	Cassandre et Alain n'ont pas du tout voulu échanger leur téléphone	A	1	1	11.61	5.2	53.61	29.6	81.51	14.73	54.46	30.14	NR				75	1	148	oncle	1	1
CP_H_2	60	2	60.005	1	173		0	0	0					Non-Mot	tartibeau	4	4							1219	Homme	10_VOC_120210-0061.wav	Roger a pris le flacon que je préfère pour en faire n'importe quoi	C'est un de mes cactus préférés celui que j'ai vu chez Jean baptiste	A											ABS				204	1	149	angles
CP_H_2	60	2	60.005	1	174		0	0	0					Non-Mot	feroille	0	4							2151	Homme	26_VOC_120209-0043.wav	C'est la même rengaine que j'entend à chaque fois que tu es très remonté	C'est une grande flèche qui a été posé sur le sommet de la tour	In											ABS				151	1	150	sommet
CP_H_2	60	2	60.005	1	175		0	0	0					Non-Mot	humelle	4	4							1043	Homme	38_VOC_120210-0072.wav	Je n'ai plus l'attache que tu m'as offerte à mon dernier anniversaire	Avant de prendre ta décision il faudra bien que tu réfléchisses	A											ABS				210	1	151	soupir
CP_H_2	60	2	60.005	1	176		0	0	0					Non-Mot	ivorre	4	4							2792	Homme	27_VOC_120209-0042.wav	Tiens bien ton guidon car on va passer sur une route couverte de pierres	Le dioxyde de carbone est naturellement présent dans l'atmosphère	In											ABS				238	1	152	dérivé
CP_H_2	60	2	60.005	1	177		0	0	0					Non-Mot	gryaire	4	4							1031	Homme	29_VOC_120210-0066.wav	Avec cette spirale infernale il ne pourra plus jamais s'en sortir	Quand nous grimpons ces escaliers nous regardons la vue à chaque fois	A											ABS				194	1	153	ruban
CP_H_2	60	2	60.005	1	178	gangster	0	0	0				NOM	Mot	escroc	4	0	CVCCCCVC	VCCCVC	100	92	17	27	2773	Homme	46_VOC_120209-0036.wav	Suite aux nouvelles réformes bien de gangster ont quitté notre petite ville	les champignons que nous sommes allés chercher en forêt sont excellents	In	1	1	6.75	3.11	6.77	10.43	9.27	6.35	4.46	2.91	R				20	1	154	filament	1	1
CP_H_2	60	2	60.005	1	179		0	0	0					Non-Mot	ilonne	0	4							1175	Homme	38_VOC_120210-0075.wav	Bois vite ton potage pendant qu'il est encore chaud mais surtout ne te brule pas	J'ai prété mon crayon à Ludivine mais elle ne me l'a pas rendu	A											ABS				129	1	155	chaud
CP_H_2	60	2	60.005	1	180	perruque	0	0	0				NOM	Mot	jambon	4	0	CVCCVCVV	CVCCVC	100	100	29	33	2519	Homme	8_VOC_120209-0043.wav	Marie-Claire est obligé de porter une perruque depuis son traitement	Anne a laissé échapper ses clés de bureau dans une bouche d'égout	In	0	1	8.03	7.03	8.94	9.68	9.43	9.59	13.24	11.01	NR				78	1	156	manger	1	1
CP_H_2	60	2	60.005	1	181	tente	0	0	0				NOM	Mot	camping	4	0	CVCCV	CVCCVCC	100	100	28	22	2254	Homme	32_VOC_120209-0035.wav	C'est dans la boutique spécialisée que la tente à été achetée	Il y a eu une énorme tempête de grèle quand nous sommes arrivés	In	0	1	14.4	19.12	4.11	16.65	4.2	26.22	3.24	2.97	R				16	1	157	briquet	2	1
CP_H_2	60	2	60.005	1	182		0	0	0					Non-Mot	ideau	4	4							1039	Homme	26_VOC_120210-0077.wav	C'est bien le stylo que j'ai perdu lors de notre dernière entrevue	Mon petit clavier sans fil est tombé dans les escaliers jeudi soir	A											ABS				144	1	158	prison
CP_H_2	60	2	60.005	1	183	calme	0	0	0				NOM	Mot	silence	0	0	CVCCV	CVCVCCV	96	95	27	24	1308	Homme	24_VOC_120210-0066.wav	Soyons un peu plus calme car il lui faut bien plus de concentration	Céline est venue voir la nouvelle voiture que j'ai acheté mardi	A	1	1	105.08	52.03	105.53	105.2	106.43	53.24	325.54	313.24	R				39	1	159	plus	3	1
CP_H_2	60	2	60.005	1	184		0	0	0					Non-Mot	indace	4	4							2819	Homme	34_VOC_120209-0039.wav	Jules est un martyr car il a préféré le fouet à la trahison	Ce programme de recherche est le fruit d'une longue collaboration	In											ABS				222	1	160	dicton
CP_H_2	60	2	60.005	1	185		0	0	0					Non-Mot	vore	0	4							2400	Homme	3_VOC_120210-0075.wav	c'est lui le doyen de l'université de Sciences Humaines de Paris	A la fin de la saison nous pourrons prendre un repos bien mérité	A											ABS				131	1	161	doyen
CP_H_2	60	2	60.005	1	186	emblème	0	0	0				NOM	Mot	lapin	0	0	VCCCVCV	CVCVC	100	100	21	25	2265	Homme	20_VOC_120209-0033.wav	Je n'est jamais soutenu le fait que cet emblème devienne le notre	Finalement, nous avons parfaitement calculer nos jours de travail	In	1	1	0.81	2.97	26.59	1.14	39.28	4.32	32.43	16.76	NR				85	1	162	calculer	1	1
CP_H_2	60	2	60.005	1	187	fourchette	0	0	0				NOM	Mot	couteau	0	0	CVVCCCVCCV	CVVCVVV	96	100	30	31	1427	Homme	8_VOC_120209-0044.wav	Jean possède une fourchette de collection d'une valeur très importante	Avec les nouvelles technologies les dictionnaires ne sont plus utiles	In	0	1	4.98	10.95	51.08	5.85	58.15	14.19	52.64	44.26	R				57	1	163	technologies	1	1
CP_H_2	60	2	60.005	1	188	album	0	0	0				NOM	Mot	photo	0	0	VCCVC	CCVCV	100	100	13	22	1959	Homme	43_VOC_120210-0065.wav	Il est vraiment extraordinaire cet album que nos amis ont fait	La vue que nous avons depuis ce belvédère est assez extraordinaire	A	1	0	9.36	13.31	122.47	11.29	209.1	18.38	94.59	54.66	R				15	1	164	extraordinaire	1	1
CP_H_2	60	2	60.005	1	189		0	0	0					Non-Mot	jassiner	4	4							1299	Homme	35_VOC_120209-0042.wav	Il fume des gitanes depuis quarante ans mais il va devoir arrêter	En grammaire une phrase est considérée comme un ensemble de mots	In											ABS				178	1	165	essorer
CP_H_2	60	2	60.005	1	190		0	0	0					Non-Mot	gonstole	0	4							2690	Homme	3_VOC_120210-0067.wav	Avec cette tempête qui gronde dehors nous allons rester là toute la nuit	Mon ficus a beaucoup poussé depuis que j'ai eménagé à Lyon	A											ABS				125	1	166	gronde
CP_H_2	60	2	60.005	1	191	perdre	0	0	0				VER	Mot	alcool	4	0	CVCCCV	VCCVVC	100	100	32	28	1151	Homme	24_VOC_120209-0039.wav	Il n'aime pas perdre ce garçon quand il se trouve dans une compétition	Ce week end, j'ai pris un bon bol d'air avant de monter sur le manège	In		1	131.47	97.7	40.29	546.08	41.3	377.36	42.84	39.73	NR				108	1	167	douche	1	1
CP_H_2	60	2	60.005	1	192		0	0	0					Non-Mot	nagreau	4	4							3043	Homme	18_VOC_120209-0038.wav	Avant, cette auberge était le repère des artistes de la région	C'est une étrange réforme qui a été menée par notre mairie	In											ABS				236	1	168	unifirais
CP_H_2	60	2	60.005	1	193	chanteur	0	0	0				NOM	Mot	vedette	0	0	CCVCCVVC	CVCVCCV	89	100	19	27	2224	Homme	26_VOC_120210-0062.wav	A l'avenir, nous ne ferons plus appel à ce chanteur vu sa prestation	Avant d'être dans cette entreprise je suis resté fonctionnaire 3 ans	A	1	0	9.8	9.19	11.18	21.17	13.55	20.07	20.88	13.92	R				3	1	169	appel	1	1
CP_H_2	60	2	60.005	1	194		0	0	0					Non-Mot	chérure	0	4							2385	Homme	35_VOC_120209-0045.wav	Avec cette routine je vais finir par mourir d'ennuis à mon travail	Les grillons sont arrivées depuis plusieurs semaines juste après les pluies	In											ABS				161	1	170	grillons
CP_H_2	60	2	60.005	1	195	fourmi	0	0	0				NOM	Mot	nombril	0	0	CVVCCV	CVCCCVC	100	100	21	15	1533	Homme	26_VOC_120209-0036.wav	C'est un travail de fourmi que l'on m'a confier pour le week-end prochain	Ces petites valises en cuires sont restées fermé pendant bien trop d'années	In	0	1	2.78	5.14	4.26	9.61	4.34	12.77	5.54	5.2	NR				113	1	171	valises	1	1
CP_H_2	60	2	60.005	1	196		0	0	0					Non-Mot	islun	0	4							1087	Homme	21_VOC_120209-0048.wav	J'attend mon neveu qui va bientôt sortir de son épreuve d'examen	Théo ne parvient plus a déchiffrer les plaques d'immatriculations	In											ABS				167	1	172	plaques
CP_H_2	60	2	60.005	1	197		0	0	0					Non-Mot	tinate	0	4							1141	Homme	28_VOC_120210-0067.wav	N'oublie pas tes bagages à l'aéroport, sinon tu devras attendre	Notre entreprise va engager d'important travaux de renouvellement	A											ABS				189	1	173	aéroport
CP_H_2	60	2	60.005	1	198	pseudo	0	0	0				NOM	Mot	prénom	4	0	CCVVCV	CCVCVC	96	86	25	15	1238	Homme	27_VOC_120209-0040.wav	Donne moi ton pseudo que je puisse modifier tes données personelles	Entre toutes, la couleur orange est celle que Bastien préfère le plus	In	1	1	1.37	1.01	23.18	1.62	25.88	1.08	30.47	24.19	R				48	1	174	dome	1	1
CP_H_2	60	2	60.005	1	199		0	0	0					Non-Mot	duille	4	4							939	Homme	30_VOC_120210-0072.wav	C'est un des piliers de notre nation qu'il faut à tous prix préserver	Avec ce dépôt de calcaire la pompe ne doit plus fonctionner du tout	A											ABS				196	1	175	breton
CP_H_2	60	2	60.005	1	200	épaule	0	0	0				NOM	Mot	guerre	4	0	VCVVCV	CVVCCV	100	100	24	27	2359	Homme	35_VOC_120209-0041.wav	Jean-Baptiste s'est froissé violement l'épaule en faisant ses pompes	Aucun de mes amis n'a pensé a me souhaiter mon anniversaire	In	0	0	17.91	116.96	212.82	32.41	221.65	288.72	354.59	338.65	NR				82	1	176	féminin	2	1
CP_H_2	60	2	60.005	1	201		0	0	0					Non-Mot	fourmat	0	4							1119	Homme	40_VOC_120209-0045.wav	Plus aucune semence de maïs produite en Amérique n'est naturelle	Je me suis fait livré mon fauteuil club dans la journée de Mercredi	In											ABS				179	1	177	fauteuil-club
CP_H_2	60	2	60.005	1	202	section	0	0	0				NOM	Mot	tactique	0	0	CVCCVVC	CVCCVCVV	95	100	22	17	2584	Homme	14_VOC_120210-0077.wav	Nous l'avons inscrit sa mère et moi en première section dès ces trois ans	J'ai appelé au moins dix fois de suite avant d'avoir pu leur parler	A	0	0	18.03	16.35	4.46	20.34	5.31	22.23	6.69	6.42	NR				65	1	178	mère	1	2
CP_H_2	60	2	60.005	1	203	mâchoire	0	0	0				NOM	Mot	pardon	4	0	CVCCVVCV	CVCCVC	90	96	30	29	2538	Homme	44_VOC_120209-0042.wav	Au nouverau musée nous avons vu une mâchoire vraiment très imposante	la bibliothèque que je viens d'achetér m'a été livrée très tôt	In	0	1	6.8	11.28	54.7	7.9	55.62	23.58	26.89	26.08	NR				90	1	179	crépit	1	2
CP_H_2	60	2	60.005	1	204		0	0	0					Non-Mot	virômade	4	4							948	Homme	36_VOC_120210-0059.wav	Refaire ce travail compliqué a demandé énormément de temps	Même avec l'aide de jean, il va me falloir faire énormément d'efforts	A											ABS				192	1	180	bière
CP_H_2	60	2	60.005	1	205		0	0	0					Non-Mot	malicostir	0	4							2484	Homme	26_VOC_120210-0069.wav	J'adore la laitue et davantage lorsque c'est ma mère qui la prépare	Ce monsieur ne m'inspire pas confiance malgré son apparante gentillesse	A											ABS				133	1	181	mère
CP_H_2	60	2	60.005	1	206		0	0	0					Non-Mot	tolai	4	4							1224	Homme	5_VOC_120210-0060.wav	Sers-toi de tout tes appuis ça t'aidera à être beaucoup plus souple	Olivier est en parfaite forme depuis qu'il est revenu d'Alger	A											ABS				202	1	182	horrible
CP_H_2	60	2	60.005	1	207	réseau	0	0	0				NOM	Mot	alarme	0	0	CVCVVV	VCVCCV	100	100	16	24	1056	Homme	5_VOC_120210-0074.wav	Hier, le réseau à été intérompu pour un problème mineur	Suite à la panne de tramway, Nous sommes arrivés extrêmement en retard	A	1	0	13.23	14.66	16.71	14.41	19.29	18.92	7.84	6.35	NR				99	1	183	interrompu	1	2
CP_H_2	60	2	60.005	1	208		0	0	0					Non-Mot	lingeur	0	4							1835	Homme	19_VOC_120210-0062.wav	Tiens moi bien l'échelle que je puisse grimper là-haut en toute sécurité	Les crimes et délits ont beaucoup diminuer depuis le dernier semestre	A											ABS				207	1	184	échelle
CP_H_2	60	2	60.005	1	209	armoire	0	0	0				NOM	Mot	buffet	0	0	VCCVVCV	CVCCVC	93	100	29	20	997	Homme	36_VOC_120210-0073.wav	C'est dans mon armoire que j'ai caché tout mon matériel pour la peinture	Selon certains scientifiques Il n'y a pas de réchauffement climatique	A	0	1	9.05	38.58	6.63	9.79	6.93	45.54	21.35	20.14	R				31	1	185	armoire	1	1
CP_H_2	60	2	60.005	1	210		0	0	0					Non-Mot	rambouder	0	4							2615	Homme	20_VOC_120209-0042.wav	Avec cette société nous n'aurons aucun problème pour le nettoyage	Le citronnier que j'ai chez moi est totalement recouvert de fleurs blanches	In											ABS				177	1	186	recouvert
CP_H_2	60	2	60.005	1	211		0	0	0					Non-Mot	lobard	0	4							1044	Homme	19_VOC_120209-0042.wav	Quand la belle saison sera revenue nous irons cueillir plein de fleurs	Cette promotion est uniquement valable jusqu'au 31 décembre	In											ABS				215	1	187	uniquement
CP_H_2	60	2	60.005	1	212	cheville	0	0	0				NOM	Mot	clôture	4	0	CCVCVCCV	CCVCVCV	100	100	22	23	972	Homme	21_VOC_120209-0032.wav	Bien que sa cheville soit douloureuse il se déplace assez aisément	Maxime a fait une grave dépression quand il est parti vivre à Genève	In	0	0	8.79	8.99	5.34	12.24	6	22.16	10.68	7.84	NR				110	1	188	ouverture	1	2
CP_H_2	60	2	60.005	1	213	accent	0	0	0				NOM	Mot	tristesse	0	0	VCCVCC	CCVCCVCCV	100	96	25	26	2614	Homme	6_VOC_120209-0036.wav	Célia et Fabrice ont toujours eu un accent que je ne comprend pas	Bien qu'il ait louper son avion il sera quand même parmis nous à temps	In	1	0	12.98	38.31	12.91	14.56	13.39	45.54	48.72	46.96	NR				79	1	189	louper	1	1
CP_H_2	60	2	60.005	1	214	gigot	0	0	0				NOM	Mot	chimie	0	0	CVCVC	CCVCVV	100	100	21	22	1986	Homme	34_VOC_120210-0077.wav	Pour le retour de papa il y a un gigot préparé par maman	Contrairement à nous, josée n'a pas été en retard pendant l'année	A	1	0	1.41	3.18	5.28	1.46	5.29	3.92	5.2	5	NR				71	1	190	gigot	1	1
CP_H_2	60	2	60.005	1	215		0	0	0					Non-Mot	drite	4	4							1634	Homme	35_VOC_120210-0065.wav	C'est le petit tracteur que mon oncle Pierre a toujours utilisé	C'est la toute dernière ligne droite avant notre départ pour la capitale	A											ABS				136	1	191	certes
CP_H_2	60	2	60.005	1	216		0	0	0					Non-Mot	amoute	4	4							2523	Homme	40_VOC_120209-0041.wav	C'est un très beau violon que j'ai déniché aux puces dimanche dernier	La Shangai moderne est à été construite par un seul et même architecte	In											ABS				170	1	192	soufflet
CP_H_2	60	2	60.005	1	217		0	0	0					Non-Mot	foutâme	4	4							1281	Homme	42_VOC_120209-0038.wav	C'est la grosse peluche blanche qu'il veut tout près de lui pour pouvoir être bien	Gregory raffole des petits cannelés, surtout quand ils sont bien cuits	In											ABS				158	1	193	appoint
CP_H_2	60	2	60.005	1	218		0	0	0					Non-Mot	éplostes	4	4							981	Homme	53_VOC_120210-0077.wav	Avec ce vaccin je suis tranquille pour au moins dix ans si ce n'est plus	Isabelle nous a montré un entrepot abandonné depuis 10 ans	A											ABS				206	1	194	poudre
CP_H_2	60	2	60.005	1	219		0	0	0					Non-Mot	tofant	4	4							2625	Homme	41_VOC_120209-0031.wav	Il a de l'ardeur votre fils, quand il résoud des problème qui lui plaisent	Ce spécialiste vient d'écrire un article vraiment intéressant	In											ABS				232	1	195	indien
CP_H_2	60	2	60.005	1	220	rame	0	0	0				NOM	Mot	pagaie	0	0	CVCV	CVCVVV	100	88	22	27	1221	Homme	25_VOC_120209-0033.wav	N'utilise pas la rame de droite car elle est fendue sur toute la longueur	Antonin n'a aucun cendrier chez lui car il n'a jamais fumé	In	0	0	2.47	5.74	0.65	4.38	0.72	11.55	1.08	0.47	R				53	1	196	cendrier	2	2
CP_H_2	60	2	60.005	1	221		0	0	0					Non-Mot	labise	4	4							1093	Homme	13_VOC_120210-0068.wav	J'adore les bananes surtout quand elles sont flambées avec du Bacardi	C'est la mexicaine que j'ai racompagnée juste après notre départ	A											ABS				140	1	197	bois
CP_H_2	60	2	60.005	1	222	violence	0	0	0				NOM	Mot	délire	4	0	CVVCVCCV	CVCVCV	100	95	33	20	2576	Homme	20_VOC_120209-0047.wav	Dominique adore voir des séries où la violence est exacerbée	Le briquet que bénédicte possède est un bien d'une très grande valeur	In	0	1	39.66	53.11	10.93	41.45	13.2	56.49	19.8	16.62	NR				88	1	198	promotion	1	2
CP_H_2	60	2	60.005	1	223	richesse	0	0	0				NOM	Mot	trésor	4	0	CVCCVCCV	CCVCVC	100	100	27	25	1037	Homme	38_VOC_120209-0036.wav	Avec la richesse que j'accumule nous pourrons vivre pendant longtemps	J'aurai du mieux regarder avant de traverser betement cette route	In	0	1	8.44	14.66	44.86	13.21	49.92	22.16	34.66	20.14	R				58	1	199	rouge	1	1
CP_H_2	60	2	60.005	1	224		0	0	0					Non-Mot	semard	4	4							1299	Homme	2_VOC_120209-0048.wav	Méfie-toi du rebord de la piscine car il est extremment glissant	Cette ville est en Europe continentale dans le Sud-Est de la France	In											ABS				166	1	200	moules
CP_H_2	60	2	60.005	1	225	senteur	0	0	0				NOM	Mot	parfum	0	0	CVCCVVC	CVCCVC	91	100	23	25	2812	Homme	51_VOC_120209-0048.wav	J'ai toujours dit à Marie que j'adorai cette senteur de bois précieux	Internet est un outil formidable pour faire des tas de rencontres	In	0	1	0.51	6.01	24.44	0.71	30	11.69	65.74	52.36	R				23	1	201	outil	1	1
CP_H_2	60	2	60.005	1	226	bague	0	0	0				NOM	Mot	anneau	0	0	CVCVV	VCCVVV	100	100	21	15	1484	Homme	45_VOC_120209-0047.wav	Noé a perdu la bague que Julie lui avait offerte en décembre	Samedi dernier, le petit garçon de Julie s'est perdu dans la foule	In	0	1	26.14	16.08	17.59	30.32	21.61	22.36	17.5	9.53	R				55	1	202	dernier	2	1
CP_H_2	60	2	60.005	1	227	vallon	0	0	0				NOM	Mot	rouge	0	0	CVCCVC	CVVCV	94	89	18	19	1903	Homme	9_VOC_120210-0063.wav	Pendant les vacances, j'ai visiter un vallon que je ne connaissais pas	En arrivant au labo je me suis senti vraiment très fatigué	A	1		2.11	5.74	32.93	2.5	37.14	6.89	68.38	62.77	NR				67	1	203	vacances	1	2
CP_H_2	60	2	60.005	1	228		0	0	0					Non-Mot	caupiac	0	4							927	Homme	28_VOC_120210-0063.wav	En cas de conflit armé, il est important de respecter les consignes	La justice s'est emparé de cette affaire avant l'action des média	A											ABS				197	1	204	respecter
CP_H_2	60	2	60.005	1	229	sottise	0	0	0				NOM	Mot	ruisseau	4	0	CVCCVCV	CVVCCVVV	90	100	21	21	2087	Homme	32_VOC_120210-0071.wav	Je n'ai jamais entendu une pareille sottise depuis très longtemps	C'est un garçon vraiment très fragil car il a fait plusieurs dépressions	A	0	1	2.44	6.96	6.1	6.97	7.5	11.82	24.59	18.72	NR				66	1	205	siège	1	1
CP_H_2	60	2	60.005	1	230	plateau	0	0	0				NOM	Mot	attention	0	0	CCVCVVV	VCCVCCVVC	100	87	19	16	932	Homme	29_VOC_120210-0060.wav	C'est sur ce plateau que j'ai rencontrré la première fois monsieur durant	Le pot de jus d'orange que karine avait mis au frais est presque vide	A	1	0	15.73	45.74	156.9	17.17	158.52	54.53	124.53	119.66	NR				101	1	206	monsieur	1	2
CP_H_2	60	2	60.005	1	231	lumière	0	0	0				NOM	Mot	soleil	4	0	CVCVVCV	CVCVVC	96	92	28	13	2200	Homme	3_VOC_120209-0034.wav	Nous habitons un appartement où la lumière est trop importante	Célestine a égaré le numéro que je lui avait donné	In	0	1	116.02	238.65	120.72	134.83	123.34	274.26	334.39	328.78	R				24	1	207	masse	1	1
CP_H_2	60	2	60.005	1	232		0	0	0					Non-Mot	timbée	4	4							2117	Homme	30_VOC_120209-0046.wav	C'est avec pudeur que votre compagne se montre a ce diner d'affaire	C'est un hélicoptère qui a traversé le ciel de la ville hier	In											ABS				180	1	208	lièvre
CP_H_2	60	2	60.005	1	233		0	0	0					Non-Mot	pésiote	0	4							2843	Homme	8_VOC_120209-0048.wav	Derrière la prairie nous avons aperçu une voiture qui stationnait	Ils ont tous subit des pressions énormes pour que notre cause avance	In											ABS				239	1	209	pression
CP_H_2	60	2	60.005	1	234	brigade	0	0	0				NOM	Mot	gendarme	4	0	CCVCVCV	CVCCVCCV	100	100	27	24	2482	Homme	31_VOC_120210-0059.wav	Aujourd'hui, nous avons pu appercevoir toute une brigade en pleine action	Aujourd'hui, Nous sommes allés à la piscine pour nous raffraichir un peu	A	0	1	13.75	8.78	5.53	16.65	13.67	12.43	43.72	16.15	R				8	1	210	olive	1	1
CP_H_2	60	2	60.005	1	235	évêque	0	0	0				NOM	Mot	prière	0	0	VCVCVV	CCVVCV	92	96	27	26	2318	Homme	8_VOC_120210-0059.wav	Aujourd'hui, je suis tombé nez à nez avec l'évêque de notre ville	La musique que joue ce groupe parle souvent des problèmes de société	A	1	0	4.7	14.53	19.15	5.7	32.73	19.32	45.95	30	R				5	1	211	nez	1	1
CP_H_2	60	2	60.005	1	236	offrande	0	0	0				NOM	Mot	drapeau	4	0	VCCCVCCV	CCVCVVV	100	100	26	16	1212	Homme	15_VOC_120209-0031.wav	Il lui a fait une offrande à sa descente de l'avion pour l'accueillir	Pierrick n'a jamais traversé le pays avant de faire ce voyage	In	0	1	3.97	4.53	14.66	4.54	19.69	6.89	37.64	23.31	NR				118	1	212	froncé	1	1
CP_H_2	60	2	60.005	1	237	pigeonnier	0	0	0				NOM	Mot	changement	4	0	CVCVVCCVVC	CCVCCVCVCC	77	95	31	23	2748	Homme	22_VOC_120209-0039.wav	En haut de cet immeuble on peut trouver un pigeonnier bien concervé	Nous n'avons pas pu revenir à temps car le bus à été stopé	In	1	1	0.27	3.18	27	0.27	37.7	3.45	36.42	26.28	NR				80	1	213	nuage	1	1
CP_H_2	60	2	60.005	1	238	tambour	0	0	0				NOM	Mot	verrou	0	0	CVCCVVC	CVCCVV	100	92	27	25	2902	Homme	26_VOC_120209-0040.wav	Quand il reste seul sylvain utilise un tambour qu'on lui a offert	Bénédict a du jeter son petit four lors de son eménagement	In	1	1	7.8	10.54	3.54	10.2	5.28	19.32	12.03	7.64	NR				87	1	214	four	1	1
CP_H_2	60	2	60.005	1	239	affront	0	0	0				NOM	Mot	jument	0	0	VCCCVCC	CVCVCC	87	87	16	16	1892	Homme	24_VOC_120210-0077.wav	Tout le monde a bien vu avec quel affront Eric a parlé à Gilles	Pour le jour de l'an il n'y avait absolument personne dans les rues	A	1	0	3.11	2.77	5.71	3.36	6.67	3.85	10.34	8.51	NR				73	1	215	affront	1	1
CP_H_2	60	2	60.005	1	240	congrès	0	0	0				NOM	Mot	soulier	0	0	CVCCCVC	CVVCVVC	100	88	29	17	1161	Homme	45_VOC_120210-0059.wav	Notre prochain congrès se déroulera dans l'une des ville les plus magiques	Germain nous a croisé tout près sans nous voir dans la grande rue principale	A	m	1	15.77	8.78	2.53	15.77	9.76	8.78	35.68	4.8	NR				95	1	216	déroulera	1	1
CP_H_2	60	2	60.005	1	241		0	0	0					Non-Mot	idoulte	0	4							1198	Homme	18_VOC_120209-0040.wav	C'est un gros calibre qui à été utilisé pour tuer ces chiens	Il n'avait jamais vu une goutte de sang au travers d'un microscope	In											ABS				237	1	217	goutte
CP_H_2	60	2	60.005	1	242	casino	0	0	0				NOM	Mot	peur	4	0	CVCVCV	CVVC	95	100	22	28	1135	Homme	22_VOC_120209-0033.wav	En allant au casino pour la première fois j'ai vu Monsieur Martin	Marc et louise se sont disputé aujourd'jui avant d'aller travailler	In	1	0	10.89	9.8	551.83	12.75	557.21	10.81	311.69	307.23	NR				106	1	218	risque	1	1
CP_H_2	60	2	60.005	1	243	spectacle	0	0	0				NOM	Mot	tendresse	4	0	CCVCCVCCV	CVCCCVCCV	95	91	23	23	3006	Homme	14_VOC_120209-0047.wav	Léo a fait une très bonne performance au spectacle de fin d'année	Mon carton d'affaire est vide depuis que je suis arrivé au bureau	In	1	0	51.14	66.76	15.66	55.19	15.87	73.78	61.69	59.39	NR				86	1	219	galère	1	1
CP_H_2	60	2	60.005	1	244		0	0	0					Non-Mot	marmire	0	4							2133	Homme	46_VOC_120209-0035.wav	Au fond du placard il y a toujours des vêtements qui ne sont pas pliés	La disuation nucléaire a été inspiré par le Générale	In											ABS				219	1	220	inspiré
CP_H_2	60	2	60.005	1	245	commerce	0	0	0				NOM	Mot	marchand	4	0	CVCCVCCV	CVCCCVCC	100	96	16	27	2519	Homme	11_VOC_120210-0065.wav	En Mars, Tom a décidé de monter un commerce dans les quartiers nord	Aurélie est partie en vacances aux îles canaries avec Lucien	A	1	1	18.55	29.05	2.44	19.57	5.02	29.93	9.12	3.78	R				10	1	221	transition	2	2
CP_H_2	60	2	60.005	1	246	longueur	0	0	0				NOM	Mot	vainqueur	4	0	CVCCVVVC	CVVCCVVVC	95	100	21	18	2490	Homme	21_VOC_120210-0074.wav	Isabelle a suivi valentin sur toute la longueur de son parcours	Il est inadmissible que tu sois obligé de te déplacé	A	0	1	8.36	26.82	6.71	9.42	9.1	28.45	11.35	5.74	NR				64	1	222	roulette	1	2
CP_H_2	60	2	60.005	1	247		0	0	0					Non-Mot	lagour	4	4							1279	Homme	33_VOC_120209-0037.wav	Tu vois ce cadran, il a appartenu à mon grand-père paternel	Le capitaine n'a pas été très convaincu par nôtre prestation	In											ABS				156	1	223	collage
CP_H_2	60	2	60.005	1	248	humour	0	0	0				NOM	Mot	rire	4	0	CVCVVC	CVCV	100	100	28	15	2480	Homme	33_VOC_120209-0043.wav	Quand il est saoul ce jeune garçon a un humour particulièrement drôle	Même si Béatrice ne remarque rien son marie est plus perspicace	In	1	1	17.22	16.76	22.8	17.22	38.88	16.76	155.47	112.57	R				30	1	224	collant	1	2
CP_H_2	60	2	60.005	1	249	créature	0	0	0				NOM	Mot	chaise	0	0	CCVVCVCV	CCVVCV	100	100	7	14	1294	Homme	35_VOC_120209-0034.wav	C'est vraiment une créature assez extraordinaire que nous avons vue	Francine ne parle plus à son voisin de palier car il est grossier	In	0	0	20.41	15.41	32.7	35.22	40.02	27.23	118.31	86.35	NR				109	1	225	palier	1	1
CP_H_2	60	2	60.005	1	250	cratère	0	0	0				NOM	Mot	courage	4	0	CCVCVCV	CVVCVCV	100	100	13	27	1352	Homme	31_VOC_120209-0032.wav	Nous avons vu le cratère qui se trouve dans les grandes plaines américaines	Pendant ses vacances, il est monté dans le plus haut monument du monde	In	1	1	2.13	3.11	70.7	2.79	70.73	4.66	70.34	69.8	NR				116	1	226	pont	1	1
CP_H_2	60	2	60.005	1	251	veste	0	0	0				NOM	Mot	pantalon	0	0	CVCCV	CVCCVCVC	93	100	16	19	2202	Homme	34_VOC_120210-0075.wav	Jean-christophe est parti en laissant sa veste chez nos amis d'en bas.	Le roman que nous avons lu la semaine dernière est très bien écrit	A	0	1	36	55.68	31.49	37.72	37.55	61.62	71.76	57.91	R				11	1	227	laissant	1	1
CP_H_2	60	2	60.005	1	252		0	0	0					Non-Mot	espacle	4	4							889	Homme	34_VOC_120210-0062.wav	Le coût de revient de ce produit industriel n'est pas très élevé	Je n'ai pas pensé a fermer les rideaux avant d'aller me coucher	A											ABS				134	1	228	brume
CP_H_2	60	2	60.005	1	253	maîtrise	0	0	0				NOM	Mot	licence	4	0	CVVCCVCV	CVCVCCV	100	100	26	18	1965	Homme	45_VOC_120210-0069.wav	Mathis possède une excellente maîtrise de cet instrument de musique	L'alphabet grec comporte deux signes de moins que l'aphabet latin	A	0	0	4.16	7.7	7.37	4.22	8.27	7.7	7.84	7.03	R				4	1	229	albatros	2	1
CP_H_2	60	2	60.005	1	254		0	0	0					Non-Mot	laivaget	4	4							2224	Homme	5_VOC_120210-0073.wav	Faisons preuve de patience car cette opération va durer toute la nuit	C'est vraiment une très belle pièce de porcelaine qu'il m'a montré l'autre jour	A											ABS				138	1	230	trouvaille
CP_H_2	60	2	60.005	1	255		0	0	0					Non-Mot	siffot	0	4							1161	Homme	14_VOC_120209-0031.wav	C'est bien de la salive qui a été retrouve sur les lieux du crime	Je vais chercher ma batterie avec Manu dès la sortie du travail	In											ABS				163	1	231	sortie
CP_H_2	60	2	60.005	1	256	banalité	0	0	0				NOM	Mot	commun	0	0	CVCVCVCV	CVCCVC	95	100	22	24	1683	Homme	37_VOC_120209-0041.wav	Ce texte est d'une banalité rare pour une personne aussi doué que lui	Auguste est resté sur son petit siège du salon pour se reposer	In	0	1	0.77	5.34	13.84	1.47	13.98	8.65	22.77	21.49	R				51	1	232	salon	1	2
CP_H_2	60	2	60.005	1	257		0	0	0					Non-Mot	fréconce	0	4							928	Homme	9_VOC_120210-0064.wav	Il met un peignoir vraiment souvent quand il est tranquile à la campagne	En démontant cet engin j'ai repéré un défaut de conception	A											ABS				141	1	233	tranquille
CP_H_2	60	2	60.005	1	258	portail	0	0	0				NOM	Mot	vérité	0	0	CVCCVVC	CVCVCV	96	100	27	24	1223	Homme	22_VOC_120210-0066.wav	C'est bien notre portail que le voisin à effondré à son retour	J'ai oublié mon pull-over sur le siège avant de ton véhicule	A	1	0	7.97	21.82	190.21	8.61	193.24	22.97	140.88	133.38	NR				97	1	234	voisin	1	1
CP_H_2	60	2	60.005	1	259	grille	0	0	0				NOM	Mot	colère	4	0	CCVCCV	CVCVCV	100	100	21	18	1917	Homme	16_VOC_120210-0073.wav	Après délibération j'ai mi la grille de résultats en vitrine	Ces traces de pieds sont restées pendant vraiment très longtemps sur le béton	A	0	0	9.09	43.85	67.91	11.01	68.9	58.24	100.07	92.77	NR				70	1	235	agréable	2	1
CP_H_2	60	2	60.005	1	260	timbre	0	0	0				NOM	Mot	lettre	0	0	CVCCCV	CVCCCV	100	100	29	28	2392	Homme	33_VOC_120210-0063.wav	Pours compléter ma collection j'ai acheté un timbre très couteux	Le blouzon en cuire de mon petit frère a vraiment couté une fortune	A	1	0	1.82	13.18	108.79	7.86	156.77	20.81	256.01	140.88	R				1	1	236	timbre	2	1
CP_H_2	60	2	60.005	1	261	phare	0	0	0				NOM	Mot	rêve	4	0	CCVCV	CVCV	100	100	25	25	1245	Homme	36_VOC_120210-0071.wav	Martine a vu le phare que nous avons visiter pendant nos vacances	En regardant mon calendrier j'ai vu que j'avais une réunion	A	1	1	7.17	10.68	99.39	11.88	158.75	31.49	128.58	80.2	NR				102	1	237	genou	1	2
CP_H_2	60	2	60.005	1	262		0	0	0					Non-Mot	évuire	0	4							1185	Homme	2_VOC_120210-0069.wav	Ecoute tout ce bruit que les voisins font : je vais appeler la police	Kévin est resté enfermé chez lui pour voir la final de hokey	A											ABS				139	1	238	voisins
CP_H_2	60	2	60.005	1	263		0	0	0					Non-Mot	dulotte	4	4							1040	Homme	2_VOC_120210-0063.wav	C'est bien une femelle cet animal que tu as addopter il y a peu	Notre nouveau club n'a pas fait le poids face a l'équipe de St-Etienne	A											ABS				182	1	239	histoire
CP_H_2	60	2	60.005	1	264		0	0	0					Non-Mot	étarde	0	4							1327	Homme	15_VOC_120210-0067.wav	C'était une belle parade que nous avons vu hier à EuroDisney	Il faut faire la vaisselle avant de quitter la cabane pour le week-end	A											ABS				149	1	240	parade
CP_H_1	59	1	60.005	1	1					0	0	0		Non-Mot	encroc	0	4							2330	Homme	37_VOC_120209-0030.wav	La mairie a promu la construction d'une mosqué dans ce quartier	Le sommet européen a été organisé au Portugal	A												13	1	1				promu
CP_H_1	59	1	60.005	1	2	tibia				0	0	0		Mot	lagune	0	0							2371	Homme	31_VOC_120209-0030.wav	Durant le match d'hier il s'est cogné le tibia contre un piquet	Ce phénomène météorologique est rarisime dans nos régions	In												7	1	2				phénomène
CP_H_1	59	1	60.005	1	3					0	0	0		Non-Mot	eigneau	4	4							2079	Homme	38_VOC_120209-0030.wav	En arrivant à Paris j'ai appris le solfège en quelques semaies	Je n'ai trouvé aucun document intéressant dans ton sac à dos	A												14	1	3				barème
CP_H_1	59	1	60.005	1	4					0	0	0		Non-Mot	marroine	4	4							2203	Homme	42_VOC_120209-0030.wav	Sébastien voudrait se faire enlever le tatouage qu'il a dans le dos	Avant que nous ne partions je dois remettre le courant dans le garage	A												18	1	4				simple
CP_H_1	59	1	60.005	1	5					0	0	0		Non-Mot	missige	0	4							1349	Homme	45_VOC_120209-0030.wav	En m'allongeant sur la banquette je me suis senti bien mieux tout de suite	Je ne sais pas encore très bien me servire de ce petit chalumeau	In												21	1	5				servire
CP_H_1	59	1	60.005	1	6					0	0	0		Non-Mot	eimard	0	4							2260	Homme	41_VOC_120209-0030.wav	Je me suis rendu compte que j'avais gardé un jeton de 100 euro	C'est un batiment que cet architecte a construit dans les années trente	A												17	1	6				jeton
CP_H_1	59	1	60.005	1	7					0	0	0		Non-Mot	arquile	4	4							1225	Homme	46_VOC_120209-0030.wav	Nous savons que l'humain est un être sociale qui ne peut rester seul	Antoine a pu filmer la conférence avec sa nouvelle caméra	In												22	1	7				araignée
CP_H_1	59	1	60.005	1	8	tricot				0	0	0		Mot	tailleur	4	0							1465	Homme	28_VOC_120209-0030.wav	Elle a bientôt finit le tricot qu'elle a commencé il y a un mois	Mon directeur a effectué une belle croisière pendant les vacances	A												4	1	8				valet
CP_H_1	59	1	60.005	1	9					0	0	0		Non-Mot	emmûre	4	4							1337	Homme	44_VOC_120209-0030.wav	Il a reçu un rappel envoyé par la préfecture de police	Mon ami Rémy une galerie d'art dans une village de bourgogne	In												20	1	9				amortisseur
CP_H_1	59	1	60.005	1	10	licorne				0	0	0		Mot	mafia	0	0							1448	Homme	29_VOC_120209-0030.wav	Eva pensait que la licorne avait existé il y a longtemps	Nôtre chef à du imposer une collecte pour renflouer les comptes	A												5	1	10				licorne
CP_H_1	59	1	60.005	1	11	tortue				0	0	0		Mot	brouillon	4	0							2379	Homme	36_VOC_120209-0030.wav	La mari de ma sœur a gardé une petite tortue de floride	Ce week-end Bernard organise une fête pour l'anniversaire de son fils	In												12	1	11				parfait
CP_H_1	59	1	60.005	1	12					0	0	0		Non-Mot	empros	4	4							1697	Homme	48_VOC_120209-0030.wav	Il a du se rasé le soucil pour parce qu'il a perdu son parie	les réparateur ont demandé que nous déménagions nos papiers	In												24	1	12				écureuil
CP_H_1	59	1	60.005	1	13	coquin				0	0	0		Mot	motel	4	0							2189	Homme	32_VOC_120209-0030.wav	Cet individui n'est rien d'autre qu'un coquin sans le moindre scrupules	Martin et Jean-charles avaient presque toujours zéro sur vingt en dictée	In												8	1	13				degré
CP_H_1	59	1	60.005	1	14	insulte				0	0	0		Mot	parquet	4	0							2099	Homme	34_VOC_120209-0030.wav	A la réuninon Gaston a lancé une insulte à notre patron	les plus grandes particules de matière sont désormais bien observables	In												10	1	14				énoncé
CP_H_1	59	1	60.005	1	15					0	0	0		Non-Mot	aviste	0	4							2397	Homme	39_VOC_120209-0030.wav	Mon collaborateur serges semble avoir a une lubie ces dernier temps	Nous ne pouvons plus assumé nos fonctions suite au mauvais résultats	A												15	1	15				collaborateur
CP_H_1	59	1	60.005	1	16	repli				0	0	0		Mot	troupeau	4	0							1300	Homme	30_VOC_120209-0030.wav	il a arraché le repli que j'avais fait sur ma chemise orange	Il était vraiment aux premières loges pour admirer ce feu d'artifice	A												6	1	16				missile
CP_H_1	59	1	60.005	1	17	légion				0	0	0		Mot	recrue	0	0							1009	Homme	25_VOC_120209-0030.wav	Ce fut une légion d'honneur qui lui a été attribué mardi	La commission des affaire sociale a reconnu son role décisif	A												1	1	17				légion
CP_H_1	59	1	60.005	1	18	intrus				0	0	0		Mot	suspect	4	0							967	Homme	26_VOC_120209-0030.wav	Il y a un intrus parmi les membres de notre comunauté	le nouveau texte de loi a été retoqué par les sénateurs	A												2	1	18				fric
CP_H_1	59	1	60.005	1	19	impôt				0	0	0		Mot	joyau	0	0							2149	Homme	33_VOC_120209-0030.wav	Il est tombé des nues en voyant sa feuille d'impot sur le revenu	les incendis ont duré toute la nuit malgré l'intervention des canadairs	In												9	1	19				incendis
CP_H_1	59	1	60.005	1	20	tourisme				0	0	0		Mot	passeport	0	0							1022	Homme	27_VOC_120209-0030.wav	Avec ce tourisme de masse nous allons développer ce quartier	Après le neuvième jour de compétition on resentait la fatigue	A												3	1	20				masse
CP_H_1	59	1	60.005	1	21					0	0	0		Non-Mot	borane	4	4							1757	Homme	40_VOC_120209-0030.wav	Claire a renversé un sceau de javel sur mon T-short préféré	Les jeux olympiques ont eu lieu dans le pays le plus fermé du monde	A												16	1	21				neutron
CP_H_1	59	1	60.005	1	22					0	0	0		Non-Mot	minaf	0	4							1258	Homme	43_VOC_120209-0030.wav	Ce monsieur est le recteur de l'académie depuis 82	Je connais très bien cet artiste car nous étions à la fac ensemble	In												19	1	22				artiste
CP_H_1	59	1	60.005	1	23					0	0	0		Non-Mot	devaires	0	4							1238	Homme	47_VOC_120209-0030.wav	Avec un tel slogan il ne devraient pouvoir augmenter beaucoup leur vente	Si tu veux je vais te préter ma sourie sans fil que j'au au bureau	In												23	1	23				préter
CP_H_1	59	1	60.005	1	24	poussette				0	0	0		Mot	vampire	0	0							2274	Homme	35_VOC_120209-0030.wav	Jacques a eu la gentilesse de réparer la poussette en un instants	la fluctuation des température est bien mesurée de nos jours	In												11	1	24				température
CP_H_1	59	1	60.005	1	25		0	0	0					Non-Mot	rambouder	0	4							2615	Homme	20_VOC_120209-0042.wav	Avec cette société nous n'aurons aucun problème pour le nettoyage	Le citronnier que j'ai chez moi est totalement recouvert de fleurs blanches	In											ABS				177	1	1	recouvert
CP_H_1	59	1	60.005	1	26		0	0	0					Non-Mot	magreux	4	4							2102	Homme	7_VOC_120210-0060.wav	Il a trop d'orgueil pour admettre qu'il a eu tort de parler ainsi	A la fin de l'année 90 il y a eu des attentats	A											ABS				146	1	2	aveu
CP_H_1	59	1	60.005	1	27	section	0	0	0				NOM	Mot	tactique	0	0	CVCCVVC	CVCCVCVV	95	100	22	17	1235	Homme	3_VOC_120210-0069.wav	Dans le première section du cours j'ai vu une incohérence trop flagrante	J'ai appelé au moins dix fois de suite avant d'avoir pu leur parler	A	0	0	18.03	16.35	4.46	20.34	5.31	22.23	6.69	6.42	NR				65	1	3	cours	1	2
CP_H_1	59	1	60.005	1	28		0	0	0					Non-Mot	felogue	4	4							1073	Homme	46_VOC_120210-0072.wav	C'est bien une arnaque dans laquelle je ne serai absolument pas tombée	Suite à cette réforme, tous les loyers ont énormément augmenté	A											ABS				190	1	4	pirogue
CP_H_1	59	1	60.005	1	29		0	0	0					Non-Mot	drite	4	4							1634	Homme	35_VOC_120210-0065.wav	C'est le petit tracteur que mon oncle Pierre a toujours utilisé	C'est la toute dernière ligne droite avant notre départ pour la capitale	A											ABS				136	1	5	certes
CP_H_1	59	1	60.005	1	30	candidat	0	0	0				NOM	Mot	estomac	4	0	CVCCVCVC	VCCVCVC	100	100	20	20	1792	Homme	36_VOC_120210-0065.wav	à l'entretien j'ai repéré un candidat qui me semble très bon	Clément respire très mal lorsque les pièces sont recouvertes de moquette	A	1	1	9.63	2.84	23.06	17.7	23.56	8.04	30.95	30.14	NR				100	1	6	vent	1	1
CP_H_1	59	1	60.005	1	31		0	0	0					Non-Mot	foutâme	4	4							1281	Homme	42_VOC_120209-0038.wav	C'est la grosse peluche blanche qu'il veut tout près de lui pour pouvoir être bien	Gregory raffole des petits cannelés, surtout quand ils sont bien cuits	In											ABS				158	1	7	appoint
CP_H_1	59	1	60.005	1	32	écharpe	0	0	0				NOM	Mot	foulard	4	0	VCCVCCV	CVVCVCC	100	96	25	26	1968	Homme	4_VOC_120210-0071.wav	Lucie à oublié sa belle écharpe chez nos amis du sixième	L'université a beaucoup changé depuis ces cinquante dernières années	A	0	1	4.68	11.22	3.94	5.14	4.44	13.92	19.19	15.95	R				44	1	8	matériel	2	1
CP_H_1	59	1	60.005	1	33		0	0	0					Non-Mot	jovel	0	4							2105	Homme	41_VOC_120210-0068.wav	Ici le béton n'est pas de bonne qualité: il y a des fentes partout	Avec ce petit appareil nous pouvons maintenant tout programmer	A											ABS				127	1	9	qualité
CP_H_1	59	1	60.005	1	34	verdure	0	0	0				NOM	Mot	pelouse	0	0	CVCCVCV	CVCVVCV	100	100	24	27	2877	Homme	7_VOC_120209-0038.wav	Regardez, il n'y a jamais eu autant de verdure dans notre jardin	La circulation devient toujours dense à ce moment de la journée	In	0	0	1.05	10.14	4.28	1.15	4.79	10.95	19.39	12.97	R				59	1	10	circulation	1	1
CP_H_1	59	1	60.005	1	35	fourchette	0	0	0				NOM	Mot	couteau	0	0	CVVCCCVCCV	CVVCVVV	96	100	30	31	2540	Homme	11_VOC_120209-0038.wav	Elle est d'une valeur très importante le fourchette de collection de Jean	Avec les nouvelles technologies les dictionnaires ne sont plus utiles	In	0	1	4.98	10.95	51.08	5.85	58.15	14.19	52.64	44.26	R				57	1	11	technologies	1	1
CP_H_1	59	1	60.005	1	36	poumon	0	0	0				NOM	Mot	organe	0	0	CVVCVC	VCCVCV	100	100	21	19	979	Homme	14_VOC_120209-0034.wav	Il a les poumons très encombrés depuis son retour de l'étranger	Marie a acquis ce petit objet en marbre pour un très bon prix	In	1	1	4.55	3.58	3.14	16.65	13.69	21.55	15.68	6.55	R				21	1	12	marbre	1	1
CP_H_1	59	1	60.005	1	37	vision	0	0	0				NOM	Mot	douleur	4	0	CVCVVC	CVVCVVC	100	100	19	16	1394	Homme	23_VOC_120210-0069.wav	J'ai vérifier ma vision chez un très bon spécialiste l'autre jour	Johanne est un ami d'enfance que j'ai connu quand j'étais en angleterre	A	0	0	25.81	33.78	65.78	35.48	75.89	41.82	91.89	77.84	NR				62	1	13	intimité	1	1
CP_H_1	59	1	60.005	1	38		0	0	0					Non-Mot	tonure	4	4							2214	Homme	9_VOC_120210-0074.wav	C'est à la narine qu'il s'est fait un percing ; d'ailleurs il est réussi	Suite à cela une partie de la population se sent menacé	A											ABS				184	1	14	sainte
CP_H_1	59	1	60.005	1	39		0	0	0					Non-Mot	virômade	4	4							948	Homme	36_VOC_120210-0059.wav	Refaire ce travail compliqué a demandé énormément de temps	Même avec l'aide de jean, il va me falloir faire énormément d'efforts	A											ABS				192	1	15	bière
CP_H_1	59	1	60.005	1	40		0	0	0					Non-Mot	frachoise	0	4							2513	Homme	17_VOC_120209-0048.wav	Regarde les empreintes qu'a laissé le cambrioleur sur cet objet	nous n'avaons jamais vu autant de monde sur la place de notre village	In											ABS				157	1	16	place
CP_H_1	59	1	60.005	1	41	ciseaux	0	0	0				NOM	Mot	couper	0	0	CVCVVVC	CVVCVC	100	100	24	26	1203	Homme	36_VOC_120209-0042.wav	Je cherche les sciseaux bleu que j'avais rangés dans le petit placard	Hier, Fabienne a pu terminé le ménage en toute sérénité	In	m		7.86	11.01	41.45	8.72	155.82	13.85	140.88	31.76	R				27	1	17	ménage	1	1
CP_H_1	59	1	60.005	1	42		0	0	0					Non-Mot	feroille	0	4							2151	Homme	26_VOC_120209-0043.wav	C'est la même rengaine que j'entend à chaque fois que tu es très remonté	C'est une grande flèche qui a été posé sur le sommet de la tour	In											ABS				151	1	18	sommet
CP_H_1	59	1	60.005	1	43		0	0	0					Non-Mot	ideau	4	4							1039	Homme	26_VOC_120210-0077.wav	C'est bien le stylo que j'ai perdu lors de notre dernière entrevue	Mon petit clavier sans fil est tombé dans les escaliers jeudi soir	A											ABS				144	1	19	prison
CP_H_1	59	1	60.005	1	44		0	0	0					Non-Mot	gryaire	4	4							1031	Homme	29_VOC_120210-0066.wav	Avec cette spirale infernale il ne pourra plus jamais s'en sortir	Quand nous grimpons ces escaliers nous regardons la vue à chaque fois	A											ABS				194	1	20	ruban
CP_H_1	59	1	60.005	1	45	orchestre	0	0	0				NOM	Mot	danseur	0	0	VCCCVCCCV	CVCCVVC	100	100	24	27	2002	Homme	25_VOC_120210-0077.wav	Il a très bien joué le petit orchestre que nous avons vu hier soir	Le trépied que bruno m'a prété la semaine dernière n'est pas solide	A	1	1	13.71	18.04	5.85	14.69	23.05	19.73	25.68	5	R				37	1	21	joué	2	1
CP_H_1	59	1	60.005	1	46		0	0	0					Non-Mot	indace	4	4							2819	Homme	34_VOC_120209-0039.wav	Jules est un martyr car il a préféré le fouet à la trahison	Ce programme de recherche est le fruit d'une longue collaboration	In											ABS				222	1	22	dicton
CP_H_1	59	1	60.005	1	47	bateau	0	0	0				NOM	Mot	navire	4	0	CVCVVV	CVCVCV	95	91	23	24	1159	Homme	39_VOC_120210-0059.wav	Regarde le beau bateau qui est au loin, on dirait une illusion	Laurence n'arrive pas a utiliser son nouveau logiciel de compte	A	1	1	106.55	61.22	15.83	124.82	21.98	82.36	50.2	28.04	R				6	1	23	bernard	1	1
CP_H_1	59	1	60.005	1	48		0	0	0					Non-Mot	magron	0	4							2282	Homme	6_VOC_120210-0060.wav	Je laisse mes cravates toujours pendues sur un cintre dans nôtre penderie	Je pense qu'il est dans l'interêt de tous d'apporter une explication	A											ABS				123	1	24	cravates
CP_H_1	59	1	60.005	1	49	cartable	0	0	0				NOM	Mot	école	4	0	CVCCVCCV	VCVCV	100	100	24	14	2594	Homme	2_VOC_120209-0040.wav	Hier, quand j'ai vue le contenu de son cartable j'ai trouvé mon livre	Bernard prend toujours quelques instants de répis quand il rentre chez lui	In	1	0	1.54	9.32	197.04	1.58	206.88	11.28	143.99	128.51	R				52	1	25	violet	1	1
CP_H_1	59	1	60.005	1	50	chaleur	0	0	0				NOM	Mot	dormir	0	0	CCVCVVC	CVCCVC	100	100	24	17	2030	Homme	43_VOC_120209-0032.wav	Quand Etienne sait qu'il y a beaucoup de chaleur il reste enfermé chez lui	Mon clavier d'ordinateur est sur l'étagère le temps du nettoyage	In	0		38.77	112.23	160.77	39.13	392.09	116.22	259.05	95.2	NR				117	1	26	clavier	1	1
CP_H_1	59	1	60.005	1	51		0	0	0					Non-Mot	caupiac	0	4							927	Homme	28_VOC_120210-0063.wav	En cas de conflit armé, il est important de respecter les consignes	La justice s'est emparé de cette affaire avant l'action des média	A											ABS				197	1	27	respecter
CP_H_1	59	1	60.005	1	52		0	0	0					Non-Mot	idyte	0	4							2481	Homme	13_VOC_120210-0074.wav	J'aime beaucoup le porto surtout quand il est bien frais avec des glaçons	Mon bureau est particulièrement bien rangé par rapport aux autres	A											ABS				183	1	28	porto
CP_H_1	59	1	60.005	1	53	insigne	0	0	0				NOM	Mot	médaille	0	0	VCCVCCV	CVCVVCCV	85	96	14	28	1835	Homme	22_VOC_120209-0031.wav	Quand bernard a égaré son insigne il est devenu fou furrieux	Tes branches de lunettes doivent être changés car elles ne sont plus adaptées	In	1	0	4.42	1.69	12.44	5.56	16.32	3.18	16.08	9.53	R				47	1	29	branches	2	1
CP_H_1	59	1	60.005	1	54		0	0	0					Non-Mot	jassiner	4	4							1299	Homme	35_VOC_120209-0042.wav	Il fume des gitanes depuis quarante ans mais il va devoir arrêter	En grammaire une phrase est considérée comme un ensemble de mots	In											ABS				178	1	30	essorer
CP_H_1	59	1	60.005	1	55		0	0	0					Non-Mot	voudiclame	0	4							1194	Homme	15_VOC_120209-0037.wav	Bien que ce transport soit le plus rapide il n'en est pas moins contraignant	Lucas a été très mal poli lors de sa visite chez ses parents	In											ABS				225	1	31	poli
CP_H_1	59	1	60.005	1	56	chenille	0	0	0				NOM	Mot	papillon	4	0	CCVCVCCV	CVCVCCVC	95	100	23	28	2099	Homme	22_VOC_120210-0069.wav	C'est encore une toute nouvelle espèce de chenille qui été trouvée	Les loups ont totalement disparu d'europe pendant siècle dernier	A	0	1	1.38	2.5	8.12	2.14	12.28	5.68	20.07	10.68	R				40	1	32	forces	1	1
CP_H_1	59	1	60.005	1	57	cratère	0	0	0				NOM	Mot	courage	4	0	CCVCVCV	CVVCVCV	100	100	13	27	2622	Homme	6_VOC_120209-0047.wav	Avec mon beau téléscope, j'ai pu voir le cratère géant sur la lune	Pendant ses vacances, il est monté dans le plus haut monument du monde	In	1	1	2.13	3.11	70.7	2.79	70.73	4.66	70.34	69.8	NR				116	1	33	pont	1	1
CP_H_1	59	1	60.005	1	58		0	0	0					Non-Mot	tolai	4	4							1224	Homme	5_VOC_120210-0060.wav	Sers-toi de tout tes appuis ça t'aidera à être beaucoup plus souple	Olivier est en parfaite forme depuis qu'il est revenu d'Alger	A											ABS				202	1	34	horrible
CP_H_1	59	1	60.005	1	59		0	0	0					Non-Mot	hauser	0	4							1026	Homme	44_VOC_120209-0040.wav	Avec la vodka qu'Emmanuel a apporté nous ferons des coktails	C'est notre sportif préféré depuis notre arrivée dans ce lycée	In											ABS				169	1	35	sportif
CP_H_1	59	1	60.005	1	60		0	0	0					Non-Mot	lobard	0	4							1044	Homme	19_VOC_120209-0042.wav	Quand la belle saison sera revenue nous irons cueillir plein de fleurs	Cette promotion est uniquement valable jusqu'au 31 décembre	In											ABS				215	1	36	uniquement
CP_H_1	59	1	60.005	1	61	reptile	0	0	0				NOM	Mot	lézard	4	0	CVCCVCV	CVCVCC	100	88	26	18	1141	Homme	9_VOC_120210-0066.wav	Bien sur, ce reptile reste toujours terré dans les endroits chauds et secs	La compétition que nous avons vu hier était exceptionnelle	A	1	1	1.9	1.01	4.9	3.46	6.16	2.36	11.42	7.5	R				2	1	37	lèvres	1	1
CP_H_1	59	1	60.005	1	62		0	0	0					Non-Mot	lamitre	0	4							1142	Homme	39_VOC_120209-0035.wav	J'ai vu un caleçon au centre-ville que j'aimerais beaucoup m'acheter	Dix mille Sept cent personnes ont été recruté dans la fonction publique	In											ABS				235	1	38	recruté
CP_H_1	59	1	60.005	1	63		0	0	0					Non-Mot	vidastre	0	4							2520	Homme	15_VOC_120209-0045.wav	L'endroit du monde où l'on trouve le plus d'épave est en méditérannéé	Qaund je me promène avec Paul je découvre toujours de nouveau lieux	In											ABS				159	1	39	Paul
CP_H_1	59	1	60.005	1	64		0	0	0					Non-Mot	hébeux	0	4							969	Homme	31_VOC_120210-0065.wav	La haie de bambou a poussé à une vitesse absolument incroyable	A l'automne prochain nous irons tous faire un tour sur la côte atlantique	A											ABS				205	1	40	vitesse
CP_H_1	59	1	60.005	1	65	gangster	0	0	0				NOM	Mot	escroc	4	0	CVCCCCVC	VCCCVC	100	92	17	27	1236	Homme	21_VOC_120209-0044.wav	Beaucoup de gangster ont quitté notre ville suite aux nouvelles réformes	les champignons que nous sommes allés chercher en forêt sont excellents	In	1	1	6.75	3.11	6.77	10.43	9.27	6.35	4.46	2.91	R				20	1	41	filament	1	1
CP_H_1	59	1	60.005	1	66	doublure	0	0	0				NOM	Mot	religion	4	0	CVVCCVCV	CVCVCVVC	100	100	23	19	2078	Homme	34_VOC_120210-0063.wav	Valéry a déchiré bêtement la doublure de son beau costume	Ils ont enfin terminé la construction de leur tout premier gratte-ciel	A	0	0	3.7	3.38	22.86	3.84	24.68	4.53	35.07	30.88	NR				94	1	42	percé	1	1
CP_H_1	59	1	60.005	1	67	chacal	0	0	0				NOM	Mot	impact	0	0	CCVCVC	VCCVCC	95	100	20	20	2028	Homme	35_VOC_120210-0060.wav	Frédérique nous a parlé de ce petit chacal qu'elle a vu hier	La pastelle que Rosie a faite ressemble beaucoup à celle de Martin	A	1	1	1.16	1.55	8.36	3.02	9.54	2.57	2.5	2.3	NR				103	1	43	frédérique	1	1
CP_H_1	59	1	60.005	1	68		0	0	0					Non-Mot	hocette	0	4							1846	Homme	16_VOC_120210-0067.wav	Jadis les ennuques étaient des personnes respectés dans toute la cité	Les robots vont bienôt faire leurs apparîtion dans nôtre quotidien	A											ABS				199	1	44	ennuques
CP_H_1	59	1	60.005	1	69	auteur	0	0	0				NOM	Mot	poète	4	0	VVCVVC	CVVCV	100	100	20	16	2243	Homme	2_VOC_120210-0067.wav	Ce fut une révélation quand j'ai lu cet auteur pour la première fois	Notre expérience n'a pas vraiment fonctionné comme nous l'avions espéré	A	1	1	17.62	32.3	16.98	23.52	22.65	41.89	35.95	23.45	R				34	1	45	prophétie	1	1
CP_H_1	59	1	60.005	1	70	matraque	0	0	0				NOM	Mot	charrette	4	0	CVCCVCVV	CCVCCVCCV	100	96	22	28	2041	Homme	41_VOC_120210-0077.wav	En cas d'agression il garde une matraque dans le coffre de sa voiture	La thèse de mon ami Sébastien n'est pas encore tout à fait terminée	A	0	0	1.41	4.46	6.63	1.8	6.98	5.41	20.95	16.82	NR				98	1	46	sable	2	1
CP_H_1	59	1	60.005	1	71		0	0	0					Non-Mot	imdact	4	4							2439	Homme	14_VOC_120210-0067.wav	Cette dame est l'amante cachée de notre président de la république	La voie lactée est le nom que l'on a donneé à nôtre galaxie	A											ABS				128	1	47	canard
CP_H_1	59	1	60.005	1	72	emprise	0	0	0				NOM	Mot	iceberg	0	0	VCCCVCV	VCVCVCC	95	100	21	25	2535	Homme	33_VOC_120209-0031.wav	Pierre et Florence sont dans une relation d'emprise depuis trop longtemps	Nous avons réveillonné dans le nouvel appartement de Karim	In	0	1	3.08	3.58	1.5	3.08	1.88	3.65	1.42	1.08	NR				107	1	48	nouvel	1	1
CP_H_1	59	1	60.005	1	73	gens	0	0	0				NOM	Mot	minute	0	0	CVCC	CVCVCV	100	100	17	30	976	Homme	20_VOC_120209-0034.wav	Avec tous ces gens en ville je ne sais pas si nous rentrerons à temps	Les bouquins de Thimotée deviennent de plus en plus lourd à chaque année	In		0	594.29	409.39	144.83	594.29	342.28	409.39	201.42	60.74	NR				89	1	49	thimotée	1	2
CP_H_1	59	1	60.005	1	74		0	0	0					Non-Mot	gilleul	0	4							2033	Homme	34_VOC_120210-0070.wav	Ils sont en déroute depuis que notre équipe les a vaincu à Toulouse	Louis-Philippe est rentré chez lui avec un bouquet de roses magnifique	A											ABS				135	1	50	déroute
CP_H_1	59	1	60.005	1	75		0	0	0					Non-Mot	chalistrum	0	4							2893	Homme	35_VOC_120209-0038.wav	Nous apprenons le fascisme actuellement à notre cours d'histoire-Géo	J'effacerais le tableau quand vous aurez terminé de tout recopier	In											ABS				233	1	51	tableau
CP_H_1	59	1	60.005	1	76		0	0	0					Non-Mot	tartibeau	4	4							1219	Homme	10_VOC_120210-0061.wav	Roger a pris le flacon que je préfère pour en faire n'importe quoi	C'est un de mes cactus préférés celui que j'ai vu chez Jean baptiste	A											ABS				204	1	52	angles
CP_H_1	59	1	60.005	1	77		0	0	0					Non-Mot	impusse	0	4							2478	Homme	30_VOC_120209-0031.wav	Il y a trop de réclames à la télévision aux diffusions des films	Plus jeune j'avais appris les nombres premiers compris entre 1 et 100	In											ABS				227	1	53	nombres
CP_H_1	59	1	60.005	1	78	chose	0	0	0				NOM	Mot	femme	0	0	CCVCV	CVCCV	100	100	38	24	2589	Homme	40_VOC_120210-0071.wav	Luc et Jérémy ont par le passé fais une chose vraiment très mauvaise	Laetitia a vécu à la campagne jusqu'à l'age de ces dix huit ans	A	0	0	1321.79	695.2	806.57	1773.62	1049.32	1057.64	995.74	680.2	NR				105	1	54	jérémy	1	1
CP_H_1	59	1	60.005	1	79	gamelle	0	0	0				NOM	Mot	tempo	0	0	CVCVCCV	CVCCV	95	100	22	25	2263	Homme	24_VOC_120209-0044.wav	Il faut absolument que tu prennes la gamelle qu'on avait l'autre jour	C'est un bel ordinateur que greg a pu récupéré par un site	In	0	1	1.29	8.45	1.38	1.64	1.44	13.72	1.35	1.22	NR				115	1	55	ordinateur	1	1
CP_H_1	59	1	60.005	1	80	armoire	0	0	0				NOM	Mot	buffet	0	0	VCCVVCV	CVCCVC	93	100	29	20	2125	Homme	20_VOC_120210-0059.wav	J'ai déposé tout mon matériel dans une armoire en bois de sapin	Selon certains scientifiques Il n'y a pas de réchauffement climatique	A	0	1	9.05	38.58	6.63	9.79	6.93	45.54	21.35	20.14	R				31	1	56	armoire	1	1
CP_H_1	59	1	60.005	1	81	affront	0	0	0				NOM	Mot	jument	0	0	VCCCVCC	CVCVCC	87	87	16	16	1145	Homme	40_VOC_120210-0063.wav	Face à un tel affront nous ne pouvons pas vraiment faire quoi que ce soit	Pour le jour de l'an il n'y avait absolument personne dans les rues	A	1	0	3.11	2.77	5.71	3.36	6.67	3.85	10.34	8.51	NR				73	1	57	affront	1	1
CP_H_1	59	1	60.005	1	82		0	0	0					Non-Mot	locirne	0	4							2729	Homme	25_VOC_120209-0037.wav	C'est un beau pompier qui m'a apporter le calendrier cette année	Rien n'est plus insupportable que la circulation de ce boulevard	In											ABS				213	1	58	insuportable
CP_H_1	59	1	60.005	1	83		0	0	0					Non-Mot	chérure	0	4							2385	Homme	35_VOC_120209-0045.wav	Avec cette routine je vais finir par mourir d'ennuis à mon travail	Les grillons sont arrivées depuis plusieurs semaines juste après les pluies	In											ABS				161	1	59	grillons
CP_H_1	59	1	60.005	1	84		0	0	0					Non-Mot	marmire	0	4							2133	Homme	46_VOC_120209-0035.wav	Au fond du placard il y a toujours des vêtements qui ne sont pas pliés	La disuation nucléaire a été inspiré par le Générale	In											ABS				219	1	60	inspiré
CP_H_1	59	1	60.005	1	85	réveil	0	0	0				NOM	Mot	matin	0	0	CVCVVC	CVCVC	100	100	22	22	1309	Homme	24_VOC_120210-0068.wav	J'ai retardé le réveil car nous pouvons ne pas aller travailler	Notre ami aurait dû prévoir que le temps allait tourner à la pluie	A	1	1	18.16	26.22	265.03	18.43	275.01	28.58	396.76	376.89	R				7	1	61	retardé	1	1
CP_H_1	59	1	60.005	1	86	violence	0	0	0				NOM	Mot	délire	4	0	CVVCVCCV	CVCVCV	100	95	33	20	1388	Homme	4_VOC_120209-0046.wav	Sachez que la violence ne va résoudre absolument aucun problème	Le briquet que bénédicte possède est un bien d'une très grande valeur	In	0	1	39.66	53.11	10.93	41.45	13.2	56.49	19.8	16.62	NR				88	1	62	promotion	1	2
CP_H_1	59	1	60.005	1	87		0	0	0					Non-Mot	islun	0	4							1087	Homme	21_VOC_120209-0048.wav	J'attend mon neveu qui va bientôt sortir de son épreuve d'examen	Théo ne parvient plus a déchiffrer les plaques d'immatriculations	In											ABS				167	1	63	plaques
CP_H_1	59	1	60.005	1	88		0	0	0					Non-Mot	fanction	4	4							971	Homme	17_VOC_120209-0037.wav	Il a un traîneau que ses parents lui ont offert pour le nouvel an	Le débat télé s'est déroulé avec beaucoup de sérénité	In											ABS				226	1	64	glande
CP_H_1	59	1	60.005	1	89	journal	0	0	0				NOM	Mot	clocher	4	0	CVVCCVC	CCVCCVC	96	91	26	12	2234	Homme	12_VOC_120209-0043.wav	Il y a un article spéciale dans le journal pour ton vernissage	Le beau scarabé bleu que Gabriel a capturé s'est échappé	In	1	1	72.5	124.32	1.87	110.8	2.38	197.7	13.65	11.01	NR				114	1	65	moche	1	2
CP_H_1	59	1	60.005	1	90		0	0	0					Non-Mot	furveur	0	4							2212	Homme	6_VOC_120209-0046.wav	Ce sont les mortiers du quinzième siècle que jean-christophe collectionnait	J'aimerais beaucoup vous invité à dîner mais je suis indisponible	In											ABS				171	1	66	dîner
CP_H_1	59	1	60.005	1	91	pépin	0	0	0				NOM	Mot	raisin	4	0	CVCVC	CVVCVC	95	100	24	27	1055	Homme	36_VOC_120209-0035.wav	On a un pépin : Louis c'est cassé le pied durant le dernier match	Luc et Maria ont beaucoup dormi depuis notre retour de Week-end	In	1	1	4.31	1.96	5.88	5.15	9.4	3.51	9.53	4.86	R				18	1	67	robert	1	1
CP_H_1	59	1	60.005	1	92	légende	0	0	0				NOM	Mot	yaourt	0	0	CVCVCCV	VVVVCC	96	95	31	22	1353	Homme	31_VOC_120209-0040.wav	C'est une belle légende de la région qui est transmise de père en fils	J'ai cherché à joindre monsieur le directeur pour le féliciter	In	0	1	16.07	21.49	2.87	20.41	3.58	27.43	4.73	3.18	NR				77	1	68	joindre	1	1
CP_H_1	59	1	60.005	1	93	évêque	0	0	0				NOM	Mot	prière	0	0	VCVCVV	CCVVCV	92	96	27	26	1100	Homme	4_VOC_120210-0072.wav	Voici notre évêque qui semble encore absorbé par la sérémonie	La musique que joue ce groupe parle souvent des problèmes de société	A	1	0	4.7	14.53	19.15	5.7	32.73	19.32	45.95	30	R				5	1	69	absorbé	1	1
CP_H_1	59	1	60.005	1	94	erreur	0	0	0				NOM	Mot	faute	0	0	VCCVVC	CVVCV	100	93	31	15	2133	Homme	8_VOC_120210-0074.wav	A l'examen de maths il a fait une erreur qui a coutée beaucoup	Une solution sera trouvée très bientôt par l'agence immobilière	A	0	0	101.33	37.84	163.19	124.15	169.26	52.09	95.2	81.08	R				33	1	70	examen	1	2
CP_H_1	59	1	60.005	1	95	longueur	0	0	0				NOM	Mot	vainqueur	4	0	CVCCVVVC	CVVCCVVVC	95	100	21	18	996	Homme	8_VOC_120210-0063.wav	Nous avons une longueur d'avance sur notre plus féroce concurrent	Il est inadmissible que tu sois obligé de te déplacé	A	0	1	8.36	26.82	6.71	9.42	9.1	28.45	11.35	5.74	NR				64	1	71	roulette	1	2
CP_H_1	59	1	60.005	1	96		0	0	0					Non-Mot	semard	4	4							1299	Homme	2_VOC_120209-0048.wav	Méfie-toi du rebord de la piscine car il est extremment glissant	Cette ville est en Europe continentale dans le Sud-Est de la France	In											ABS				166	1	72	moules
CP_H_1	59	1	60.005	1	97		0	0	0					Non-Mot	lugacielle	4	4							2298	Homme	43_VOC_120210-0074.wav	Ce petit scooter était à ma sœur à l'époque de mes quatorze ans	Jean-Louis a écouté une émission de radio qu'il a trouvé drôle	A											ABS				188	1	73	bœuf
CP_H_1	59	1	60.005	1	98	humour	0	0	0				NOM	Mot	rire	4	0	CVCVVC	CVCV	100	100	28	15	1437	Homme	5_VOC_120209-0047.wav	Ce garçon a un humour vraiment spécial quand on ne le connait pas	Même si Béatrice ne remarque rien son marie est plus perspicace	In	1	1	17.22	16.76	22.8	17.22	38.88	16.76	155.47	112.57	R				30	1	74	collant	1	2
CP_H_1	59	1	60.005	1	99	fourmi	0	0	0				NOM	Mot	nombril	0	0	CVVCCV	CVCCCVC	100	100	21	15	2483	Homme	23_VOC_120209-0047.wav	Ma directrice m'a donné un travail de fourmi pour le mois qui vient	Ces petites valises en cuires sont restées fermé pendant bien trop d'années	In	0	1	2.78	5.14	4.26	9.61	4.34	12.77	5.54	5.2	NR				113	1	75	valises	1	1
CP_H_1	59	1	60.005	1	100		0	0	0					Non-Mot	éplostes	4	4							981	Homme	53_VOC_120210-0077.wav	Avec ce vaccin je suis tranquille pour au moins dix ans si ce n'est plus	Isabelle nous a montré un entrepot abandonné depuis 10 ans	A											ABS				206	1	76	poudre
CP_H_1	59	1	60.005	1	101	raquette	0	0	0				NOM	Mot	tennis	4	0	CVCVVCCV	CVCCVC	100	100	21	23	2905	Homme	28_VOC_120209-0044.wav	Lorsqu'il est face à Jean Michel il tient sa raquette n'importe-comment	J'ai planté un acacia pour complété ma collection botanique	In	0	1	1.77	1.69	11.37	2.05	11.37	3.51	13.24	13.24	R				56	1	77	trouver	1	1
CP_H_1	59	1	60.005	1	102		0	0	0					Non-Mot	jastesse	0	4							943	Homme	22_VOC_120210-0072.wav	C'est vraiment une belle voiture de collection que Albert à acheté	Quand Yanis et roy sont arrivés en France ils ne parlaient que l'anglais	A											ABS				201	1	78	albert
CP_H_1	59	1	60.005	1	103		0	0	0					Non-Mot	armail	4	4							917	Homme	32_VOC_120209-0032.wav	Son petit museau est toujours là où il ne faut jamais qu'il se trouve	Le premier pas sur le lune a eu lieu en 1969	In											ABS				216	1	79	sanguin
CP_H_1	59	1	60.005	1	104		0	0	0					Non-Mot	foiblesse	4	4							1114	Homme	27_VOC_120209-0037.wav	Ce fut le rali le plus sympa que je n'ai jamais fait de ma vie	on a prévu plus de 40 degré selcius pour la semaine prochaine	In											ABS				220	1	80	nuit
CP_H_1	59	1	60.005	1	105		0	0	0					Non-Mot	foiseaux	4	4							1089	Homme	9_VOC_120210-0070.wav	Allume une lanterne car la nuit va très vite tomber sur nos invités	Il a senti qu'il n'était pas à la hauteur lors de son grand oral	A											ABS				150	1	81	hiver
CP_H_1	59	1	60.005	1	106	vestiaire	0	0	0				NOM	Mot	flambeau	4	0	CVCCVVVCV	CCVCCVVV	94	100	19	19	1510	Homme	30_VOC_120210-0068.wav	Passez d'abord par le vestiaire avant de rentrer dans le living-room	Un animal très féroce s'est sauvé du zoo hier après-midi	A	1	1	4.04	9.86	2.66	5.71	3.04	12.43	7.09	3.58	NR				74	1	82	ventouse	1	1
CP_H_1	59	1	60.005	1	107	crédit	0	0	0				NOM	Mot	emprunt	4	0	CCVCVC	VCCCVCC	100	100	21	28	2008	Homme	5_VOC_120210-0068.wav	Il a créé son affaire grace au crédit que son père à pu lui faire	Nous connaissons le plus gros pique de pollution depuis une décennie	A	1	1	25.82	17.57	3.18	28.21	3.66	20.27	4.73	3.78	R				42	1	83	fuite	1	1
CP_H_1	59	1	60.005	1	108		0	0	0					Non-Mot	ivragnet	4	4							2164	Homme	44_VOC_120209-0039.wav	Il est sous pression depuis qu'il a ce poste à responsabilité	Depuis notre appartement, nous pouvons observer le sommet du Mont-Blanc	In											ABS				152	1	84	volontairement
CP_H_1	59	1	60.005	1	109	banalité	0	0	0				NOM	Mot	commun	0	0	CVCVCVCV	CVCCVC	95	100	22	24	2795	Homme	30_VOC_120209-0041.wav	Cette personne écrit un texte d'une banalité que j'ai rarement vue	Auguste est resté sur son petit siège du salon pour se reposer	In	0	1	0.77	5.34	13.84	1.47	13.98	8.65	22.77	21.49	R				51	1	85	salon	1	2
CP_H_1	59	1	60.005	1	110	vallon	0	0	0				NOM	Mot	rouge	0	0	CVCCVC	CVVCV	94	89	18	19	971	Homme	2_VOC_120210-0064.wav	J'ai vu ce vallon pour la première fois à nos vacances de l'an dernier	En arrivant au labo je me suis senti vraiment très fatigué	A	1		2.11	5.74	32.93	2.5	37.14	6.89	68.38	62.77	NR				67	1	86	vacances	1	2
CP_H_1	59	1	60.005	1	111	accent	0	0	0				NOM	Mot	tristesse	0	0	VCCVCC	CCVCCVCCV	100	96	25	26	1699	Homme	32_VOC_120209-0038.wav	José a un drôle d'accent quand il parle avec des Français de Marseille	Bien qu'il ait louper son avion il sera quand même parmis nous à temps	In	1	0	12.98	38.31	12.91	14.56	13.39	45.54	48.72	46.96	NR				79	1	87	louper	1	1
CP_H_1	59	1	60.005	1	112		0	0	0					Non-Mot	tinate	0	4							1141	Homme	28_VOC_120210-0067.wav	N'oublie pas tes bagages à l'aéroport, sinon tu devras attendre	Notre entreprise va engager d'important travaux de renouvellement	A											ABS				189	1	88	aéroport
CP_H_1	59	1	60.005	1	113	diable	0	0	0				NOM	Mot	enfer	4	0	CVVCCV	VCCVC	100	96	18	27	2852	Homme	18_VOC_120209-0034.wav	Depuis qu'elle habite seule elle prétend voir le diable quand le soir arrive	Quand nous avons vu tous ça, nous n'y avons plus jamais remis les pieds	In	1	1	87.54	51.01	86.02	93.34	88.86	54.8	41.35	38.78	R				54	1	89	ourlet	3	1
CP_H_1	59	1	60.005	1	114	blouson	0	0	0				NOM	Mot	émeute	0	0	CCVVCVC	VCVVCV	100	100	23	18	1033	Homme	37_VOC_120210-0074.wav	J'ai pris mon blouson pour sortir car on prévoie un peu de pluie ce soir	Le grand sapin que nous avons connu étant petit a été coupé	A	1	0	6.62	22.57	4.03	7.15	6.75	25.2	5.81	3.65	NR				63	1	90	prévoie	1	1
CP_H_1	59	1	60.005	1	115	couplet	0	0	0				NOM	Mot	refrain	0	0	CVVCCVC	CVCCVVC	91	100	24	18	2030	Homme	41_VOC_120210-0066.wav	J'ai vraiment voyagé en écoutant ce couplet que tu as écrit	Nous avons tous suivi une belle visite guidée dans le centre historique	A	1	1	1.06	3.51	1.98	1.31	2.39	5.34	10.68	8.24	R				43	1	91	écoutant	1	1
CP_H_1	59	1	60.005	1	116		0	0	0					Non-Mot	malicostir	0	4							2484	Homme	26_VOC_120210-0069.wav	J'adore la laitue et davantage lorsque c'est ma mère qui la prépare	Ce monsieur ne m'inspire pas confiance malgré son apparante gentillesse	A											ABS				133	1	92	mère
CP_H_1	59	1	60.005	1	117	paysan	0	0	0				NOM	Mot	univers	0	0	CVVCVC	VCVCVCC	88	100	17	25	1997	Homme	1_VOC_120209-0032.wav	Je dormais depuis longtemps quand le paysan d'à-côté est venu	Daniel est venu me voir quand j'étais de permanance pendant les fêtes	In	1	1	9.06	17.77	34.21	23.29	34.21	57.3	58.45	58.45	NR				119	1	93	permanence	2	1
CP_H_1	59	1	60.005	1	118		0	0	0					Non-Mot	nagreau	4	4							3043	Homme	18_VOC_120209-0038.wav	Avant, cette auberge était le repère des artistes de la région	C'est une étrange réforme qui a été menée par notre mairie	In											ABS				236	1	94	unifirais
CP_H_1	59	1	60.005	1	119	timbre	0	0	0				NOM	Mot	lettre	0	0	CVCCCV	CVCCCV	100	100	29	28	1169	Homme	21_VOC_120210-0075.wav	J'ai acheté un timbre très couteux pour compléter ma collection	Le blouzon en cuire de mon petit frère a vraiment couté une fortune	A	1	0	1.82	13.18	108.79	7.86	156.77	20.81	256.01	140.88	R				1	1	95	timbre	2	1
CP_H_1	59	1	60.005	1	120		0	0	0					Non-Mot	amoute	4	4							2523	Homme	40_VOC_120209-0041.wav	C'est un très beau violon que j'ai déniché aux puces dimanche dernier	La Shangai moderne est à été construite par un seul et même architecte	In											ABS				170	1	96	soufflet
CP_H_1	59	1	60.005	1	121		0	0	0					Non-Mot	labise	4	4							1093	Homme	13_VOC_120210-0068.wav	J'adore les bananes surtout quand elles sont flambées avec du Bacardi	C'est la mexicaine que j'ai racompagnée juste après notre départ	A											ABS				140	1	97	bois
CP_H_1	59	1	60.005	1	122		0	0	0					Non-Mot	phyrtique	4	4							1182	Homme	44_VOC_120209-0038.wav	Cette petite enceinte de pierre a été construite pendant le moyen age	En période de révision Adrien ne sort plus du tout de chez lui	In											ABS				176	1	98	ficher
CP_H_1	59	1	60.005	1	123		0	0	0					Non-Mot	fantisme	4	4							2316	Homme	10_VOC_120209-0032.wav	Contacte son agent pour nôtre représentation de demain soir	Nous sommes à un moment très important de la compagne électorale	In											ABS				162	1	99	goût
CP_H_1	59	1	60.005	1	124		0	0	0					Non-Mot	juipan	4	4							1309	Homme	26_VOC_120210-0075.wav	Il est le meilleur tireur que tous ceux que j'ai rencontrer dans ma vie	Ces fonctions sont vraiment variables selon les époques et les cultures	A											ABS				132	1	100	terrible
CP_H_1	59	1	60.005	1	125	maîtrise	0	0	0				NOM	Mot	licence	4	0	CVVCCVCV	CVCVCCV	100	100	26	18	1078	Homme	41_VOC_120210-0071.wav	Bien que sa maîtrise du violon soit bonne il doit encore progresser	L'alphabet grec comporte deux signes de moins que l'aphabet latin	A	0	0	4.16	7.7	7.37	4.22	8.27	7.7	7.84	7.03	R				4	1	101	albatros	2	1
CP_H_1	59	1	60.005	1	126	peigne	0	0	0				NOM	Mot	cheveux	0	0	CVVCCV	CCVCVVC	100	95	26	24	1048	Homme	15_VOC_120210-0061.wav	Elle a gardé le peigne que son arrière grand-mère possédait déjà	Le grand tableau que nous avons vu hier chez Françoise n'est pas à vendre	A	1	1	6.07	8.85	116.16	6.81	121.27	10.81	270.68	263.18	R				13	1	102	grand-mère	2	1
CP_H_1	59	1	60.005	1	127	écume	0	0	0				NOM	Mot	cigare	0	0	VCVCV	CVCVCV	94	96	17	29	1204	Homme	10_VOC_120210-0072.wav	Avec toute cette écume nous ne trouverons jamais un endroit où aller	la voiture de Gérard est tombée en panne alors qu'il roulait en ville	A	0	1	2.31	16.08	10.63	2.31	17.15	16.15	24.93	17.7	NR				61	1	103	endroit	2	1
CP_H_1	59	1	60.005	1	128		0	0	0					Non-Mot	étarde	0	4							1327	Homme	15_VOC_120210-0067.wav	C'était une belle parade que nous avons vu hier à EuroDisney	Il faut faire la vaisselle avant de quitter la cabane pour le week-end	A											ABS				149	1	104	parade
CP_H_1	59	1	60.005	1	129	tente	0	0	0				NOM	Mot	camping	4	0	CVCCV	CVCCVCC	100	100	28	22	1344	Homme	6_VOC_120209-0034.wav	Jean a acheté sa tente dans une petite boutique spécialisée	Il y a eu une énorme tempête de grèle quand nous sommes arrivés	In	0	1	14.4	19.12	4.11	16.65	4.2	26.22	3.24	2.97	R				16	1	105	briquet	2	1
CP_H_1	59	1	60.005	1	130	dépense	0	0	0				NOM	Mot	budget	4	0	CVCVCCV	CVCCVC	94	97	19	34	2557	Homme	3_VOC_120209-0043.wav	Elles ont été bien importantes les dernières dépenses que nous avons faites	Le livre que tu as lu l'autre jour est relativement bien écrit	In	0	1	1.82	3.65	10.54	7.11	11.21	8.72	6.62	5.34	R				50	1	106	corne	2	1
CP_H_1	59	1	60.005	1	131	amour	0	0	0				NOM	Mot	haine	0	0	VCVVC	CVVCV	100	100	18	18	1135	Homme	22_VOC_120209-0037.wav	Malgré tout l'amour que je porte à Louise, je ne l'accompagnerai pas	Avant restauration, la façade de ce batîment était toute noire	In	1	0	450.46	373.58	31.49	458.27	33.1	403.92	52.5	49.39	R				25	1	107	façade	1	1
CP_H_1	59	1	60.005	1	132	grille	0	0	0				NOM	Mot	colère	4	0	CCVCCV	CVCVCV	100	100	21	18	956	Homme	4_VOC_120210-0075.wav	J'ai vu la grille des résultats tout juste après la délibération	Ces traces de pieds sont restées pendant vraiment très longtemps sur le béton	A	0	0	9.09	43.85	67.91	11.01	68.9	58.24	100.07	92.77	NR				70	1	108	agréable	2	1
CP_H_1	59	1	60.005	1	133	gigot	0	0	0				NOM	Mot	chimie	0	0	CVCVC	CCVCVV	100	100	21	22	1143	Homme	17_VOC_120210-0059.wav	Nous mangeons un gigot ce soir pour l'anniversaire de votre grand-père	Contrairement à nous, josée n'a pas été en retard pendant l'année	A	1	0	1.41	3.18	5.28	1.46	5.29	3.92	5.2	5	NR				71	1	109	gigot	1	1
CP_H_1	59	1	60.005	1	134		0	0	0					Non-Mot	échante	0	4							2909	Homme	6_VOC_120209-0033.wav	Il fait preuve de paresse bien trop souvent quand l'instituteur l'interroge	Après nôtre séance de cinéma nous sommes allé à vôtre fete	In											ABS				155	1	110	cinéma
CP_H_1	59	1	60.005	1	135	pseudo	0	0	0				NOM	Mot	prénom	4	0	CCVVCV	CCVCVC	96	86	25	15	2792	Homme	17_VOC_120209-0046.wav	C'est toujours pareil, il oublie sans cesse le pseudo qu'on lui a donné	Entre toutes, la couleur orange est celle que Bastien préfère le plus	In	1	1	1.37	1.01	23.18	1.62	25.88	1.08	30.47	24.19	R				48	1	111	dome	1	1
CP_H_1	59	1	60.005	1	136	créature	0	0	0				NOM	Mot	chaise	0	0	CCVVCVCV	CCVVCV	100	100	7	14	2290	Homme	23_VOC_120209-0035.wav	Emmanuel et nous tous avons vue cette créature extraordinaire	Francine ne parle plus à son voisin de palier car il est grossier	In	0	0	20.41	15.41	32.7	35.22	40.02	27.23	118.31	86.35	NR				109	1	112	palier	1	1
CP_H_1	59	1	60.005	1	137		0	0	0					Non-Mot	ingne	4	4							964	Homme	39_VOC_120210-0066.wav	C'est bien de l'urine de chat que j'ai retrouvé sur ton bel oreiller	Quand Gustave était petit il aimait aller marcher dans la nature	A											ABS				186	1	113	points
CP_H_1	59	1	60.005	1	138	tissu	0	0	0				NOM	Mot	étoffe	4	0	CVCCV	VCVCCV	100	95	28	21	1812	Homme	35_VOC_120210-0074.wav	J'ai déniché ce magnifique tissu dans une petite boutique	Dans la vie, rien n'est impossible à fair quand on en a la volonté	A	1	0	9.21	25.95	2.9	15.69	3.1	34.66	28.24	19.26	R				36	1	114	repousse	2	2
CP_H_1	59	1	60.005	1	139	médecine	0	0	0				NOM	Mot	docteur	0	0	CVCVCVCV	CVCCVVC	96	88	26	17	1212	Homme	4_VOC_120210-0068.wav	Elle a fait sa médecine alors que ses parents étaient à l'étranger	Le nouveau musée possède une architecture assez originale	A	0	1	23.29	12.36	223.48	23.51	233.86	12.43	87.36	83.11	R				9	1	115	parents	1	1
CP_H_1	59	1	60.005	1	140	brochure	0	0	0				NOM	Mot	livret	0	0	CCVCCVCV	CVCCVC	87	93	24	16	2528	Homme	46_VOC_120210-0077.wav	J'ai vu que l'on parle de notre zoo dans les brochures de la mairie	Le grand carton de la salle à manger est completement rempli de livres	A	0	1	1.64	1.76	3.1	2.88	3.26	3.99	5.41	4.73	R				45	1	116	brochure	1	1
CP_H_1	59	1	60.005	1	141		0	0	0					Non-Mot	ivorre	4	4							2792	Homme	27_VOC_120209-0042.wav	Tiens bien ton guidon car on va passer sur une route couverte de pierres	Le dioxyde de carbone est naturellement présent dans l'atmosphère	In											ABS				238	1	117	dérivé
CP_H_1	59	1	60.005	1	142	scène	0	0	0				NOM	Mot	allumette	4	0	CCVCV	VCCVCVCCV	100	96	20	27	2387	Homme	34_VOC_120209-0043.wav	Vous ne pouver pas lui parler car il est sur scène depuis ce midi	Les données que monsieurs Martin nous a transmises ne sont pas assez fiables	In	0	0	96.66	95.27	4.43	107.96	15.65	114.93	20.88	9.73	NR				120	1	118	arbre	1	1
CP_H_1	59	1	60.005	1	143	panier	0	0	0				NOM	Mot	corbeille	4	0	CVCVVC	CVCCVVCCV	96	100	33	23	2077	Homme	7_VOC_120210-0077.wav	Pour la soirée de demain, nous avons le panier rempli de bonbons	L'amie Margo à de très sérieux problèmes depuis presque deux mois	A	1	0	13.82	24.39	2.3	15.72	2.71	33.18	19.12	15.68	R				38	1	119	cheveux	1	1
CP_H_1	59	1	60.005	1	144		0	0	0					Non-Mot	erroste	4	4							2240	Homme	12_VOC_120209-0048.wav	C'est bien une baleine bleu que les batiments japonnais ont torpillée	Mon logiciel ne fonctionne plus très bien depuis la dernière mise à jour	In											ABS				234	1	120	atout
CP_H_1	59	1	60.005	1	145	spectacle	0	0	0				NOM	Mot	tendresse	4	0	CCVCCVCCV	CVCCCVCCV	95	91	23	23	1500	Homme	4_VOC_120209-0036.wav	Lors de notre spectacle Léo a vraiment fait une très bonne performance	Mon carton d'affaire est vide depuis que je suis arrivé au bureau	In	1	0	51.14	66.76	15.66	55.19	15.87	73.78	61.69	59.39	NR				86	1	121	galère	1	1
CP_H_1	59	1	60.005	1	146		0	0	0					Non-Mot	pleutrad	0	4							2437	Homme	43_VOC_120210-0070.wav	Enfin, le tournage va pouvoir débuter dès le mois de février	dans le rue, de plus en plus de jeune personne portent de gros casques audio	A											ABS				185	1	122	mois
CP_H_1	59	1	60.005	1	147		0	0	0					Non-Mot	lagour	4	4							1279	Homme	33_VOC_120209-0037.wav	Tu vois ce cadran, il a appartenu à mon grand-père paternel	Le capitaine n'a pas été très convaincu par nôtre prestation	In											ABS				156	1	123	collage
CP_H_1	59	1	60.005	1	148		0	0	0					Non-Mot	factoure	4	4							2744	Homme	8_VOC_120209-0038.wav	Selon ce proverbe, beaucoup d'évènement imprévus peuvent nous arrivés	Sur cette affaire de moeurs il y a enfin eu un accord de principe	In											ABS				212	1	124	graffiti
CP_H_1	59	1	60.005	1	149		0	0	0					Non-Mot	amidronne	0	4							1146	Homme	28_VOC_120210-0062.wav	Demain, le festin que nous préparera ma mère devrait être bon	Jordan a tant bronzé pendant les vacances qu'on ne le reconnait plus	A											ABS				191	1	125	festin
CP_H_1	59	1	60.005	1	150		0	0	0					Non-Mot	gramoulais	4	4							1116	Homme	18_VOC_120210-0074.wav	Il a eu une attitude déplacé vis-à-vis des autres élèves	Nous devons voir Fabrice pour récupérer les clés de l'appartement	A											ABS				142	1	126	bricolage
CP_H_1	59	1	60.005	1	151		0	0	0					Non-Mot	duille	4	4							939	Homme	30_VOC_120210-0072.wav	C'est un des piliers de notre nation qu'il faut à tous prix préserver	Avec ce dépôt de calcaire la pompe ne doit plus fonctionner du tout	A											ABS				196	1	127	breton
CP_H_1	59	1	60.005	1	152	senteur	0	0	0				NOM	Mot	parfum	0	0	CVCCVVC	CVCCVC	91	100	23	25	1392	Homme	21_VOC_120209-0043.wav	j'aime bien cette senteur surtout lorsqu'elle est naturellement diffusée	Internet est un outil formidable pour faire des tas de rencontres	In	0	1	0.51	6.01	24.44	0.71	30	11.69	65.74	52.36	R				23	1	128	outil	1	1
CP_H_1	59	1	60.005	1	153	dispute	0	0	0				NOM	Mot	querelle	4	0	CVCCVCV	CVVCVCCV	94	95	17	23	2311	Homme	15_VOC_120210-0074.wav	Quand j'étais jeune, il y avait eu une grosse dispute chez mes parents	Juste après la vaiselle, tu iras faire tourner une machine à laver	A	0	0	11.48	6.96	10.63	16.54	12.84	12.43	12.77	6.42	R				32	1	129	touche	2	2
CP_H_1	59	1	60.005	1	154	mâchoire	0	0	0				NOM	Mot	pardon	4	0	CVCCVVCV	CVCCVC	90	96	30	29	1353	Homme	36_VOC_120209-0047.wav	Nous avons vu une mâchoire énorme au nouveau musée ce de week-end	la bibliothèque que je viens d'achetér m'a été livrée très tôt	In	0	1	6.8	11.28	54.7	7.9	55.62	23.58	26.89	26.08	NR				90	1	130	crépit	1	2
CP_H_1	59	1	60.005	1	155	calorie	0	0	0				NOM	Mot	kilo	4	0	CVCVCVV	CVCV	100	100	22	14	1354	Homme	45_VOC_120209-0044.wav	Sachez que la calorie n'est pas une unité représentative	Il prend souvent son petit-déjeuner en lisant les actualités	In	0	1	0.15	0	5.19	1.43	22.54	0.95	24.19	5.27	R				26	1	131	ici	1	1
CP_H_1	59	1	60.005	1	156	verdict	0	0	0				NOM	Mot	emploi	4	0	CVCCVCC	VCCCVV	100	100	29	19	2902	Homme	1_VOC_120209-0035.wav	Emile est resté vraiment stoïc quand le verdict est enfin tombé	Cette centrale nucléaire est l'une des plus fiable de tout le pays	In	1	1	8.57	5	25.96	8.63	30.94	5.47	29.19	26.42	NR				112	1	132	humide	1	1
CP_H_1	59	1	60.005	1	157		0	0	0					Non-Mot	indine	4	4							1243	Homme	5_VOC_120209-0035.wav	Ne mange pas d'avoine sans l'avoir cuisiné avant car ce n'est pas bon	En hommage à nôtre président nous ferons une commémoration	In											ABS				224	1	133	salubre
CP_H_1	59	1	60.005	1	158		0	0	0					Non-Mot	tofant	4	4							2625	Homme	41_VOC_120209-0031.wav	Il a de l'ardeur votre fils, quand il résoud des problème qui lui plaisent	Ce spécialiste vient d'écrire un article vraiment intéressant	In											ABS				232	1	134	indien
CP_H_1	59	1	60.005	1	159		0	0	0					Non-Mot	salpidette	4	4							1135	Homme	18_VOC_120209-0042.wav	Le bout de citron que Jean-Baptiste a utilisé est encore frais	Je suis allé au théâtre pour la première fois à 21 ans	In											ABS				164	1	135	radio
CP_H_1	59	1	60.005	1	160	plateau	0	0	0				NOM	Mot	attention	0	0	CCVCVVV	VCCVCCVVC	100	87	19	16	2006	Homme	19_VOC_120210-0065.wav	J'ai rencontré Monsieur Muire sur ce plateau en 1980	Le pot de jus d'orange que karine avait mis au frais est presque vide	A	1	0	15.73	45.74	156.9	17.17	158.52	54.53	124.53	119.66	NR				101	1	136	monsieur	1	2
CP_H_1	59	1	60.005	1	161	béret	0	0	0				NOM	Mot	clou	0	0	CVCVC	CCVV	95	100	21	17	1279	Homme	33_VOC_120209-0042.wav	Il possède un béret que son arrière grand père avait déjà tout jeune	Valérie et Joséphine adorent manger des tonnes du chocolat blanc	In	1	1	1.19	13.31	7.79	1.5	13.83	15.07	27.5	10.2	NR				81	1	137	tonnes	1	1
CP_H_1	59	1	60.005	1	162		0	0	0					Non-Mot	espacle	4	4							889	Homme	34_VOC_120210-0062.wav	Le coût de revient de ce produit industriel n'est pas très élevé	Je n'ai pas pensé a fermer les rideaux avant d'aller me coucher	A											ABS				134	1	138	brume
CP_H_1	59	1	60.005	1	163	rame	0	0	0				NOM	Mot	pagaie	0	0	CVCV	CVCVVV	100	88	22	27	2440	Homme	14_VOC_120209-0033.wav	elle est fendue sur tout le côté cette rame que tu as achetée	Antonin n'a aucun cendrier chez lui car il n'a jamais fumé	In	0	0	2.47	5.74	0.65	4.38	0.72	11.55	1.08	0.47	R				53	1	139	cendrier	2	2
CP_H_1	59	1	60.005	1	164	réseau	0	0	0				NOM	Mot	alarme	0	0	CVCVVV	VCVCCV	100	100	16	24	2054	Homme	4_VOC_120210-0067.wav	A cause d'un problème mineur notre réseau a été intérrompu	Suite à la panne de tramway, Nous sommes arrivés extrêmement en retard	A	1	0	13.23	14.66	16.71	14.41	19.29	18.92	7.84	6.35	NR				99	1	140	interrompu	1	2
CP_H_1	59	1	60.005	1	165	sottise	0	0	0				NOM	Mot	ruisseau	4	0	CVCCVCV	CVVCCVVV	90	100	21	21	1301	Homme	38_VOC_120210-0059.wav	En entendant cette sottise je n'ai pas osé contredire Jean-Edouard	C'est un garçon vraiment très fragil car il a fait plusieurs dépressions	A	0	1	2.44	6.96	6.1	6.97	7.5	11.82	24.59	18.72	NR				66	1	141	siège	1	1
CP_H_1	59	1	60.005	1	166	décence	0	0	0				NOM	Mot	béquille	0	0	CVCVCCV	CVCVVCCV	100	96	21	29	2321	Homme	4_VOC_120210-0061.wav	Malgré ses rapports avec son père il a la décence de voir sa mère	Adrien a compris que Daniel est vraiment très triste de partir	A	0	0	2.92	2.77	1.05	2.92	2.7	2.84	6.15	2.91	NR				93	1	142	décence	1	1
CP_H_1	59	1	60.005	1	167		0	0	0					Non-Mot	pésiote	0	4							2843	Homme	8_VOC_120209-0048.wav	Derrière la prairie nous avons aperçu une voiture qui stationnait	Ils ont tous subit des pressions énormes pour que notre cause avance	In											ABS				239	1	143	pression
CP_H_1	59	1	60.005	1	168		0	0	0					Non-Mot	contreau	0	4							1785	Homme	4_VOC_120210-0065.wav	Je connais le mendiant de la rue d'à côté car il est sympathique	Mes collègues ont inventé un jeu pour se divertir pendant la pause	A											ABS				193	1	144	mendiant
CP_H_1	59	1	60.005	1	169	citoyen	0	0	0				NOM	Mot	poisson	0	0	CVCVVVC	CVVCCVC	100	100	14	12	1097	Homme	4_VOC_120210-0063.wav	C'est un bon citoyen ce garçon qui travaille chez notre oncle Jean-Philippe	Cassandre et Alain n'ont pas du tout voulu échanger leur téléphone	A	1	1	11.61	5.2	53.61	29.6	81.51	14.73	54.46	30.14	NR				75	1	145	oncle	1	1
CP_H_1	59	1	60.005	1	170		0	0	0					Non-Mot	dantille	0	4							2073	Homme	13_VOC_120209-0032.wav	Avec un milliard d'euros je pourrais acheter tout une île déserte	Il n'y a pas de quoi se mettre dans des états pareils pour si peu	In											ABS				165	1	146	mettre
CP_H_1	59	1	60.005	1	171		0	0	0					Non-Mot	fêrtée	4	4							1457	Homme	36_VOC_120209-0039.wav	C'est bien dans cet asile que notre arrière grand oncle a pu finir ces jours	Avant d'aller aux puces nous prendrons un café en bas de nôtre rue	In											ABS				228	1	147	ortie
CP_H_1	59	1	60.005	1	172		0	0	0					Non-Mot	gonstole	0	4							2690	Homme	3_VOC_120210-0067.wav	Avec cette tempête qui gronde dehors nous allons rester là toute la nuit	Mon ficus a beaucoup poussé depuis que j'ai eménagé à Lyon	A											ABS				125	1	148	gronde
CP_H_1	59	1	60.005	1	173	portail	0	0	0				NOM	Mot	vérité	0	0	CVCCVVC	CVCVCV	96	100	27	24	2104	Homme	9_VOC_120210-0060.wav	Notre voisin Louis a effondré le portail de monsieur Christopher	J'ai oublié mon pull-over sur le siège avant de ton véhicule	A	1	0	7.97	21.82	190.21	8.61	193.24	22.97	140.88	133.38	NR				97	1	149	voisin	1	1
CP_H_1	59	1	60.005	1	174	germe	0	0	0				NOM	Mot	abeille	4	0	CVCCV	VCVVCCV	94	100	18	26	961	Homme	23_VOC_120210-0071.wav	C'est une petit germe qu'il faut absolument retirer car il est malsain	Jeannine et Jean-Michel aiment vraiment beaucoup leurs qautre petits chatons	A	1	0	0.55	2.03	3.53	1.98	9.11	3.78	9.86	3.18	NR				72	1	150	draps	2	1
CP_H_1	59	1	60.005	1	175		0	0	0					Non-Mot	dorbigueste	4	4							966	Homme	10_VOC_120210-0059.wav	Son comportement n'a pas été digne de celui d'un dirigeant	Avec cette paire de jumelles on observe ce qui se passe chez les voisins	A											ABS				126	1	151	gens
CP_H_1	59	1	60.005	1	176	offrande	0	0	0				NOM	Mot	drapeau	4	0	VCCCVCCV	CCVCVVV	100	100	26	16	2235	Homme	40_VOC_120209-0032.wav	Lorsque le président est arrivé, une offrande lui a été faite	Pierrick n'a jamais traversé le pays avant de faire ce voyage	In	0	1	3.97	4.53	14.66	4.54	19.69	6.89	37.64	23.31	NR				118	1	152	froncé	1	1
CP_H_1	59	1	60.005	1	177	ancien	0	0	0				ADJ	Mot	vieux	0	0	VCCVVC	CVVVC	100	100	24	20	1449	Homme	39_VOC_120209-0040.wav	C'est un objet très ancien que j'ai trouvé l'autre jour au vide grenier	Vous étiez encore en retard à la réunion de ce mercredi	In	m	1	32.41	59.26	124.54	73.16	145.73	154.86	185.81	129.8	R				17	1	153	réunion	2	2
CP_H_1	59	1	60.005	1	178		0	0	0					Non-Mot	livonde	4	4							2152	Homme	27_VOC_120209-0043.wav	J'ai vu le gardien qui balayait la cour en partant pour le travail	J'ai vu un beau tableau de Velasquez à l'exposition de Madrid	In											ABS				172	1	154	cortex
CP_H_1	59	1	60.005	1	179		0	0	0					Non-Mot	ginou	0	4							1210	Homme	13_VOC_120210-0075.wav	Nous voulons des orgies à l'issue de chacune de nos representations	En attérissant, j'ai été très soulagé que le vole se termine	A											ABS				147	1	155	issue
CP_H_1	59	1	60.005	1	180		0	0	0					Non-Mot	sabole	4	4							2480	Homme	30_VOC_120209-0048.wav	En voyant ce rivage les premiers touristes ont été impressionnés	Notre activitée est déclarée car nous payons tous beaucoup impôts	In											ABS				230	1	156	rituel
CP_H_1	59	1	60.005	1	181		0	0	0					Non-Mot	dulotte	4	4							1040	Homme	2_VOC_120210-0063.wav	C'est bien une femelle cet animal que tu as addopter il y a peu	Notre nouveau club n'a pas fait le poids face a l'équipe de St-Etienne	A											ABS				182	1	157	histoire
CP_H_1	59	1	60.005	1	182		0	0	0					Non-Mot	faillomade	0	4							1120	Homme	6_VOC_120209-0048.wav	C'est une contrée que je n'ai encore jamais visité ; j'ai vraiment hâte	Il a déscendu la bibliothèque pour faire de la place au salon	In											ABS				221	1	158	bibliothèque
CP_H_1	59	1	60.005	1	183		0	0	0					Non-Mot	valouble	0	4							1675	Homme	9_VOC_120210-0073.wav	Je n'ai jamais été bon en calcul même en m'entrainant tous les jours	bertrand partait une cravate vraiment ridicule au dîner d'hier	A											ABS				181	1	159	entrainant
CP_H_1	59	1	60.005	1	184	chanteur	0	0	0				NOM	Mot	vedette	0	0	CCVCCVVC	CVCVCCV	89	100	19	27	1098	Homme	29_VOC_120210-0069.wav	Puisque ce Chanteur n'est pas venu, nous ne ferons plus appel à lui	Avant d'être dans cette entreprise je suis resté fonctionnaire 3 ans	A	1	0	9.8	9.19	11.18	21.17	13.55	20.07	20.88	13.92	R				3	1	160	appel	1	1
CP_H_1	59	1	60.005	1	185		0	0	0					Non-Mot	boutégrime	4	4							2255	Homme	11_VOC_120210-0062.wav	Le grand tilleul, sur la place principale du village a été coupé	Son look n'est absolument pas approprié à la situation	A											ABS				148	1	161	cultivait
CP_H_1	59	1	60.005	1	186		0	0	0					Non-Mot	navruse	4	4							1087	Homme	12_VOC_120210-0064.wav	Tiens bien ton pinceau car sinon tu n'apprendra jamais correctement	Depuis vendredi tous les départs sont retardés d'au moins quatre jours	A											ABS				198	1	162	brave
CP_H_1	59	1	60.005	1	187		0	0	0					Non-Mot	trice	0	4							1348	Homme	42_VOC_120210-0072.wav	Jean adore les biscuits que sa grand mère a préparés pour le gouté	Tu pourrais t'arrêter dans cette brasserie pour que nous mangions un bout	A											ABS				203	1	163	grand-mère
CP_H_1	59	1	60.005	1	188		0	0	0					Non-Mot	siffot	0	4							1161	Homme	14_VOC_120209-0031.wav	C'est bien de la salive qui a été retrouve sur les lieux du crime	Je vais chercher ma batterie avec Manu dès la sortie du travail	In											ABS				163	1	164	sortie
CP_H_1	59	1	60.005	1	189		0	0	0					Non-Mot	vore	0	4							2400	Homme	3_VOC_120210-0075.wav	c'est lui le doyen de l'université de Sciences Humaines de Paris	A la fin de la saison nous pourrons prendre un repos bien mérité	A											ABS				131	1	165	doyen
CP_H_1	59	1	60.005	1	190		0	0	0					Non-Mot	effaisse	0	4							1092	Homme	23_VOC_120209-0036.wav	Tous ces haut-fourneaux sont abandonnés depuis les années soixante-dix	J'ai mis un terme à cette relation car Julien était vraiment infecte	In											ABS				173	1	166	relation
CP_H_1	59	1	60.005	1	191	perruque	0	0	0				NOM	Mot	jambon	4	0	CVCCVCVV	CVCCVC	100	100	29	33	1664	Homme	24_VOC_120209-0037.wav	Elle m'a offert une perruque que je ne porterais jamais de la vie	Anne a laissé échapper ses clés de bureau dans une bouche d'égout	In	0	1	8.03	7.03	8.94	9.68	9.43	9.59	13.24	11.01	NR				78	1	167	manger	1	1
CP_H_1	59	1	60.005	1	192	calme	0	0	0				NOM	Mot	silence	0	0	CVCCV	CVCVCCV	96	95	27	24	2060	Homme	16_VOC_120210-0060.wav	Pendant les révisions nous devrons faire le calme dans toute la demeure	Céline est venue voir la nouvelle voiture que j'ai acheté mardi	A	1	1	105.08	52.03	105.53	105.2	106.43	53.24	325.54	313.24	R				39	1	168	révisions	3	1
CP_H_1	59	1	60.005	1	193	album	0	0	0				NOM	Mot	photo	0	0	VCCVC	CCVCV	100	100	13	22	1350	Homme	6_VOC_120210-0059.wav	Il possède tout un album rempli de trucs vraiment extraordinaires	La vue que nous avons depuis ce belvédère est assez extraordinaire	A	1	0	9.36	13.31	122.47	11.29	209.1	18.38	94.59	54.66	R				15	1	169	trucs	1	1
CP_H_1	59	1	60.005	1	194		0	0	0					Non-Mot	humelle	4	4							1043	Homme	38_VOC_120210-0072.wav	Je n'ai plus l'attache que tu m'as offerte à mon dernier anniversaire	Avant de prendre ta décision il faudra bien que tu réfléchisses	A											ABS				210	1	170	soupir
CP_H_1	59	1	60.005	1	195		0	0	0					Non-Mot	lumotte	0	4							1029	Homme	9_VOC_120210-0075.wav	Avec ce torchon tu va pouvoir essuyer toute la vaisselle qui traine	C'est Monsieur Godard qui à succédé à nôtre premier secrétaire	A											ABS				187	1	171	torchon
CP_H_1	59	1	60.005	1	196		0	0	0					Non-Mot	sachot	0	4							1065	Homme	32_VOC_120210-0067.wav	Lorsque notre agence a démaré je suis vite rentré de l'étranger	Je suis tombé récemment dans un tracquenard sans que je m'en aperçoive	A											ABS				121	1	172	rentré
CP_H_1	59	1	60.005	1	197	nostalgie	0	0	0				NOM	Mot	divan	0	0	CVCCVCCVV	CVCVC	100	100	26	28	1934	Homme	46_VOC_120210-0060.wav	Dominique a eu énormément de nostalgie en voyant Damien	Un couple de souris a élu domicile dans notre appartement	A	0	1	4.44	18.04	4.89	4.45	4.92	20.07	24.46	21.55	NR				91	1	173	nostalgie	1	1
CP_H_1	59	1	60.005	1	198		0	0	0					Non-Mot	jimeau	4	4							1520	Homme	9_VOC_120209-0033.wav	Notre vénérable sultan n'est plus capable d'assumer son rôle	Lors de la dernière soirée nous avons consommé beaucoup trop de Rhum	In											ABS				174	1	174	cuivre
CP_H_1	59	1	60.005	1	199	alligator	0	0	0				NOM	Mot	crocodile	4	0	VCCVCVCVC	CCVCVCVCV	100	100	29	16	1636	Homme	28_VOC_120209-0040.wav	Marc a vu un alligator très impressionnant lors de son séjour	Mon amie Maelle n'a jamais vraiment été une très grande littéraire	In	1	1	1.63	0.2	6.14	2.8	9.26	0.47	5.2	4.05	R				28	1	175	brebis	1	1
CP_H_1	59	1	60.005	1	200	casino	0	0	0				NOM	Mot	peur	4	0	CVCVCV	CVVC	95	100	22	28	2265	Homme	28_VOC_120209-0041.wav	J'ai croisé mon cousin en allant au casino pour la première fois	Marc et louise se sont disputé aujourd'jui avant d'aller travailler	In	1	0	10.89	9.8	551.83	12.75	557.21	10.81	311.69	307.23	NR				106	1	176	risque	1	1
CP_H_1	59	1	60.005	1	201	gant	0	0	0				NOM	Mot	main	4	0	CVCC	CVVC	96	95	27	20	978	Homme	20_VOC_120210-0073.wav	Donne moi le gant qui a été déposé entre les deux petites caisses	Malgré le mauvais temps le déménagement de pierre s'est bien passé	A	1		9.86	7.97	286.62	25.02	499.6	36.01	1229.39	788.72	R				14	1	177	granules	1	1
CP_H_1	59	1	60.005	1	202		0	0	0					Non-Mot	trabilme	0	4							2514	Homme	25_VOC_120209-0043.wav	Il mit ses manchettes préférés pour le mariage de son petit cousin	C'est une belle cité village que nous avons visité dans le soirée	In											ABS				211	1	178	village
CP_H_1	59	1	60.005	1	203		0	0	0					Non-Mot	évuire	0	4							1185	Homme	2_VOC_120210-0069.wav	Ecoute tout ce bruit que les voisins font : je vais appeler la police	Kévin est resté enfermé chez lui pour voir la final de hokey	A											ABS				139	1	179	voisins
CP_H_1	59	1	60.005	1	204	bague	0	0	0				NOM	Mot	anneau	0	0	CVCVV	VCCVVV	100	100	21	15	2850	Homme	34_VOC_120209-0045.wav	En Juin, Julie a offert à Noé une bague vraiment très belle	Samedi dernier, le petit garçon de Julie s'est perdu dans la foule	In	0	1	26.14	16.08	17.59	30.32	21.61	22.36	17.5	9.53	R				55	1	180	dernier	2	1
CP_H_1	59	1	60.005	1	205	anarchie	0	0	0				NOM	Mot	désordre	4	0	VCVCCCVV	CVCVCCCV	100	100	27	18	2572	Homme	12_VOC_120209-0044.wav	Notre petite ville voit reigner plus d'anarchie depuis quelques temps	Jean-Marc n'a pas nettoyer sa tasse à café depuis bien trop longtemps	In	0	1	4.18	4.8	12.34	4.18	13.64	4.8	42.23	39.12	R				46	1	181	ouest	1	1
CP_H_1	59	1	60.005	1	206	migraine	0	0	0				NOM	Mot	décret	4	0	CVCCVVCV	CVCCVC	100	100	20	21	1402	Homme	2_VOC_120209-0032.wav	Ma sœur à souvent une migraine épouventable lors des grosses gelées	Je mâche un bâton de réglisse depuis que je suis arrivé ici	In	0	1	7.51	4.05	3.54	10.32	4.06	6.01	9.12	6.42	NR				84	1	182	lourd	1	1
CP_H_1	59	1	60.005	1	207		0	0	0					Non-Mot	fétouche	0	4							2524	Homme	41_VOC_120209-0041.wav	Il a ce fragment de poterie dans sa collection depuis qu'il est ados	Avec un tel enthousiasme il réussira à coup sur ces projets	In											ABS				217	1	183	coup
CP_H_1	59	1	60.005	1	208	tambour	0	0	0				NOM	Mot	verrou	0	0	CVCCVVC	CVCCVV	100	92	27	25	1947	Homme	28_VOC_120209-0045.wav	Sylvain possède un tambour qu'il utilise parfois quand il reste seul	Bénédict a du jeter son petit four lors de son eménagement	In	1	1	7.8	10.54	3.54	10.2	5.28	19.32	12.03	7.64	NR				87	1	184	four	1	1
CP_H_1	59	1	60.005	1	209		0	0	0					Non-Mot	hibotte	4	4							2097	Homme	16_VOC_120210-0075.wav	Prends le masque que j'ai repérée pour le bal costumé de ce soir	Le réchauffement climatique se ressent partout même en antarctique	A											ABS				122	1	185	anneaux
CP_H_1	59	1	60.005	1	210	lumière	0	0	0				NOM	Mot	soleil	4	0	CVCVVCV	CVCVVC	96	92	28	13	1285	Homme	3_VOC_120209-0042.wav	Il y a trop de lumière dans cet appartement que nous habitons	Célestine a égaré le numéro que je lui avait donné	In	0	1	116.02	238.65	120.72	134.83	123.34	274.26	334.39	328.78	R				24	1	186	masse	1	1
CP_H_1	59	1	60.005	1	211	perdre	0	0	0				VER	Mot	alcool	4	0	CVCCCV	VCCVVC	100	100	32	28	2914	Homme	27_VOC_120209-0036.wav	Quand il est en compétition il n'aime pas perdre l'avantage du jeu	Ce week end, j'ai pris un bon bol d'air avant de monter sur le manège	In		1	131.47	97.7	40.29	546.08	41.3	377.36	42.84	39.73	NR				108	1	187	douche	1	1
CP_H_1	59	1	60.005	1	212		0	0	0					Non-Mot	chillais	0	4							2049	Homme	24_VOC_120210-0064.wav	Il aime les conserves bien plus que la nourriture fraichement récoltée	En voyant ce film Marie est resté ému pendant une journée	A											ABS				195	1	188	conserves
CP_H_1	59	1	60.005	1	213		0	0	0					Non-Mot	foyeur	4	4							2426	Homme	39_VOC_120210-0077.wav	C'est bien la survie de notre planète qui est en jeu depuis cent ans	Il s'agit d'un élément que je n'avais pas encore considérer	A											ABS				130	1	189	large
CP_H_1	59	1	60.005	1	214	sourire	0	0	0				NOM	Mot	monnaie	4	0	CVVCVCV	CVCCVVV	100	100	14	31	1136	Homme	33_VOC_120210-0068.wav	Il m'a fait un sourire pour la toute première fois hier après-midi	Sachez que les jeux olympiques n'ont jamais eu lieu dans notre pays	A	1	0	33.79	196.55	26.82	36.08	27.31	215.34	28.99	25.34	NR				68	1	190	paragraphe	2	2
CP_H_1	59	1	60.005	1	215		0	0	0					Non-Mot	houte	0	4							1141	Homme	36_VOC_120209-0032.wav	Avec ce feuillage nous pourrons déjeuner sans avoir d'insolation	C'est un camion vraiment surprenant que nous avons sur l'avenue	In											ABS				153	1	191	camion
CP_H_1	59	1	60.005	1	216	pigeonnier	0	0	0				NOM	Mot	changement	4	0	CVCVVCCVVC	CCVCCVCVCC	77	95	31	23	1586	Homme	24_VOC_120209-0031.wav	Ils habitent dans le pigeonnier qui se trouve tout en haut de cet immeuble	Nous n'avons pas pu revenir à temps car le bus à été stopé	In	1	1	0.27	3.18	27	0.27	37.7	3.45	36.42	26.28	NR				80	1	192	nuage	1	1
CP_H_1	59	1	60.005	1	217	distance	0	0	0				NOM	Mot	maladie	4	0	CVCCVCCV	CVCVCVV	95	96	23	28	2081	Homme	16_VOC_120210-0062.wav	Cet été, Lionel a parcouru une distance vraiment importante	La liberté est l'un des trois piliers fondateur de la république	A	0	0	26.13	52.64	52.18	31.56	66.04	62.43	60.68	49.59	NR				96	1	193	poules	2	1
CP_H_1	59	1	60.005	1	218		0	0	0					Non-Mot	cogneaux	0	4							2277	Homme	14_VOC_120210-0070.wav	Aurélia mange systématiquement son melon avec une tonne de sucre	Nicolas a terminé de rédigé son bouquin sur ce château	A											ABS				145	1	194	melon
CP_H_1	59	1	60.005	1	219	propos	0	0	0				NOM	Mot	souvenir	4	0	CCVCVC	CVVCVCVC	100	100	24	18	2121	Homme	38_VOC_120210-0074.wav	Yannis m'a appelé et m'a tenu des propos très incohérents	La prochaine fois fais un petit mot à l'agence pour la déclaration	A	m	1	115.21	106.28	30.45	115.21	63.24	106.28	197.03	106.69	NR				92	1	195	trouble	1	2
CP_H_1	59	1	60.005	1	220	gorille	0	0	0				NOM	Mot	singe	0	0	CVCVCCV	CVCCV	100	100	17	24	2187	Homme	30_VOC_120210-0065.wav	Elisabeth a du faire un mauvais coup car le gorille semble inquiet	J'ai recueilli le petit chat du voisin pendant les vacances dernières	A	1	1	3.55	2.03	21.59	6.06	35.48	2.77	22.57	15	R				35	1	196	gorille	1	2
CP_H_1	59	1	60.005	1	221		0	0	0					Non-Mot	macrode	4	4							2733	Homme	23_VOC_120209-0046.wav	C'est dans cette impasse que je me suis fait casser la figure l'an dernier	Je passe souvent devant ton sallon quand je me ballade au centre ville	In											ABS				160	1	197	slave
CP_H_1	59	1	60.005	1	222		0	0	0					Non-Mot	calisture	4	4							1889	Homme	6_VOC_120209-0041.wav	Mercredi soir, l'asphalte était si chaude qu'on ne pouvait plus y rouler	Nicolas est particulièrement irritable depuis quelques jours	In											ABS				214	1	198	tôle
CP_H_1	59	1	60.005	1	223	chemin	0	0	0				NOM	Mot	porte	4	0	CCVCVC	CVCCV	100	95	17	23	2011	Homme	24_VOC_120210-0071.wav	Yves s'est perdu en utilisant un chemin qu'il ne connaissait pas	L'ordinateur portable que je viens d'acheté est déjà cassé	A	1	0	114.34	197.5	288.39	125.18	333.85	231.42	617.43	536.96	NR				104	1	199	menu	1	2
CP_H_1	59	1	60.005	1	224	possible	0	0	0				NOM	Mot	urgence	0	0	CVCCVCCV	VCCVCCV	90	100	22	23	1082	Homme	46_VOC_120210-0071.wav	Il est fort possible que je sois en retard pour la cérémonie	La dernière fois que je suis venu dans cette ville je me suis ennuyé	A	1	0	16.31	11.82	38.78	16.42	53.03	12.84	23.11	21.35	NR				69	1	200	retard	2	1
CP_H_1	59	1	60.005	1	225		0	0	0					Non-Mot	filaune	4	4							1183	Homme	35_VOC_120209-0036.wav	C'est la même monture que celle que je me suis achetée il y a trois ans	Aux États-Unis il y a plus de délit par rapport à chez nous	In											ABS				168	1	201	fendre
CP_H_1	59	1	60.005	1	226		0	0	0					Non-Mot	timbée	4	4							2117	Homme	30_VOC_120209-0046.wav	C'est avec pudeur que votre compagne se montre a ce diner d'affaire	C'est un hélicoptère qui a traversé le ciel de la ville hier	In											ABS				180	1	202	lièvre
CP_H_1	59	1	60.005	1	227		0	0	0					Non-Mot	ilonne	0	4							1175	Homme	38_VOC_120210-0075.wav	Bois vite ton potage pendant qu'il est encore chaud mais surtout ne te brule pas	J'ai prété mon crayon à Ludivine mais elle ne me l'a pas rendu	A											ABS				129	1	203	chaud
CP_H_1	59	1	60.005	1	228		0	0	0					Non-Mot	gérrun	0	4							2377	Homme	29_VOC_120210-0071.wav	Le chant des cigales s'entend jusque dans le centre historique de Marseilles	lorsque j'ai récupéré mes lunettes nous n'avions pas vu cette rayure	A											ABS				209	1	204	centre
CP_H_1	59	1	60.005	1	229	guitare	0	0	0				NOM	Mot	essence	4	0	CVVCVCV	VCCVCCV	100	96	22	27	1216	Homme	7_VOC_120209-0045.wav	Je joue de la guitare dans un groupe de musique pop depuis mes seize ans	Cette dame que tu as rencontrée lundi dernier est vraiment jolie	In	0	0	12.78	11.55	32.91	13.86	33.24	14.8	29.46	27.77	NR				76	1	205	larme	1	1
CP_H_1	59	1	60.005	1	230		0	0	0					Non-Mot	glavistant	4	4							2044	Homme	14_VOC_120209-0041.wav	Guillaume a une sainte horreur des langoustes même lorsqu'elle sont bien préparées	C'est un magnifique petit garçon que nos voisin du troisième ont eu	In											ABS				240	1	206	pimenté
CP_H_1	59	1	60.005	1	231		0	0	0					Non-Mot	guachil	0	4							2346	Homme	12_VOC_120210-0059.wav	C'est vraiment absurde que tu aies oublier ton sac en cuire hier	Jénnifère a été très impressionné par notre toute nouvelle voiture	A											ABS				137	1	207	absurde
CP_H_1	59	1	60.005	1	232	cheville	0	0	0				NOM	Mot	clôture	4	0	CCVCVCCV	CCVCVCV	100	100	22	23	2763	Homme	34_VOC_120209-0036.wav	Il se déplace assez aisément bien que sa cheville soit douloureuse	Maxime a fait une grave dépression quand il est parti vivre à Genève	In	0	0	8.79	8.99	5.34	12.24	6	22.16	10.68	7.84	NR				110	1	208	ouverture	1	2
CP_H_1	59	1	60.005	1	233		0	0	0					Non-Mot	grulogue	0	4							2510	Homme	42_VOC_120209-0035.wav	J'ai vu la maigreur de ce patient à l'institut c'était étonnant	Je me suis perdu lorsque je me suis aventuré dans ce quartier	In											ABS				223	1	209	aventuré
CP_H_1	59	1	60.005	1	234		0	0	0					Non-Mot	gaste	0	4							2543	Homme	6_VOC_120209-0037.wav	C'est un bon support pour travailler la peinture à l'huile et l'acrylique	Si tu as changé d'avis, il faudra absolument le signaler	In											ABS				175	1	210	absolument
CP_H_1	59	1	60.005	1	235		0	0	0					Non-Mot	lingeur	0	4							1835	Homme	19_VOC_120210-0062.wav	Tiens moi bien l'échelle que je puisse grimper là-haut en toute sécurité	Les crimes et délits ont beaucoup diminuer depuis le dernier semestre	A											ABS				207	1	211	échelle
CP_H_1	59	1	60.005	1	236	éclair	0	0	0				NOM	Mot	orage	0	0	VCCVVC	VCVCV	100	95	16	23	1059	Homme	3_VOC_120209-0031.wav	J'ai vu un éclair vraiment très joli de ce côté de la cité	Les résultats que nous avons obtenus sont bien loin d'être parfait	In	1	1	7.86	21.08	14.5	11.25	17.14	35	35.41	30.61	R				29	1	212	résultats	2	1
CP_H_1	59	1	60.005	1	237		0	0	0					Non-Mot	escouide	4	4							987	Homme	36_VOC_120210-0061.wav	J'appelle le plombier ce soir dès que je rentre de mon intervention	Je suis très sensible au cadeau que marcel m'a offert jeudi dernier	A											ABS				208	1	213	illustré
CP_H_1	59	1	60.005	1	238	désastre	0	0	0				NOM	Mot	fiasco	4	0	CVCVCCCV	CVVCCV	100	100	25	23	2267	Homme	29_VOC_120209-0048.wav	Quand j'ai vu toute l'ampleur de ce désastre j'ai pleuré de toutes mes larmes	Patrick ne mange jamais de de gateau car il y allergique au soja	In	1	1	12.26	19.86	1.95	12.82	1.96	23.72	2.16	1.89	R				60	1	214	pente	1	1
CP_H_1	59	1	60.005	1	239	délicat	0	0	0				ADJ	Mot	fragile	0	0	CVCVCVC	CCVCVCV	100	100	25	18	1144	Homme	8_VOC_120209-0039.wav	Il est bien délicat ce petit instrument à mesurer le son	Elise collectionne depuis toujours de nombreux objets qu'elle trouve aux puces	In	m		9.6	13.72	12.94	22.52	15.89	37.03	45.34	35.68	R				19	1	215	nombreux	2	1
CP_H_1	59	1	60.005	1	240	phare	0	0	0				NOM	Mot	rêve	4	0	CCVCV	CVCV	100	100	25	25	1868	Homme	45_VOC_120210-0068.wav	Nous ne sommes jamais monter dans un phare pourtant nous habitons à Nantes	En regardant mon calendrier j'ai vu que j'avais une réunion	A	1	1	7.17	10.68	99.39	11.88	158.75	31.49	128.58	80.2	NR				102	1	216	genou	1	2
CP_H_1	59	1	60.005	1	241	casserole	0	0	0				NOM	Mot	marmite	0	0	CVCCVCVCV	CVCCVCV	95	100	23	14	2137	Homme	17_VOC_120209-0032.wav	Pour préparer l'évènement j'ai pris une casserole dans le placard	Les océans recouvrent plus de soixante dix pourcent de la planète	In	0	0	2.91	16.22	2.35	4.95	3.21	22.84	14.66	8.38	R				49	1	217	pourcent	1	1
CP_H_1	59	1	60.005	1	242	brigade	0	0	0				NOM	Mot	gendarme	4	0	CCVCVCV	CVCCVCCV	100	100	27	24	1297	Homme	50_VOC_120210-0077.wav	Jamais cette brigade n'est arrivé aussi vite pour un tel phénomène	Aujourd'hui, Nous sommes allés à la piscine pour nous raffraichir un peu	A	0	1	13.75	8.78	5.53	16.65	13.67	12.43	43.72	16.15	R				8	1	218	olive	1	1
CP_H_1	59	1	60.005	1	243	commerce	0	0	0				NOM	Mot	marchand	4	0	CVCCVCCV	CVCCCVCC	100	96	16	27	917	Homme	7_VOC_120210-0065.wav	Le petit commerce du quartier est ouvert tous les jours de l'année	Aurélie est partie en vacances aux îles canaries avec Lucien	A	1	1	18.55	29.05	2.44	19.57	5.02	29.93	9.12	3.78	R				10	1	219	transition	2	2
CP_H_1	59	1	60.005	1	244		0	0	0					Non-Mot	drigatte	0	4							1178	Homme	18_VOC_120209-0032.wav	C'est bien cette parcelle que je voulais absolument acheter au voisin	Nous n'étions pas les bienvenus lors de la célébration du mariage	In											ABS				229	1	220	bienvenus
CP_H_1	59	1	60.005	1	245		0	0	0					Non-Mot	écrume	4	4							1017	Homme	36_VOC_120210-0074.wav	Les grandes averses d'été n'ont pas encore été observées cette année	J'ai vu une rubrique dans un quotidien qui parlait de ton entreprise	A											ABS				124	1	221	poussière
CP_H_1	59	1	60.005	1	246	richesse	0	0	0				NOM	Mot	trésor	4	0	CVCCVCCV	CCVCVC	100	100	27	25	2704	Homme	11_VOC_120209-0044.wav	Je peux vivre pendant longtemps grace à la richesse que j'ai pu gagner	J'aurai du mieux regarder avant de traverser betement cette route	In	0	1	8.44	14.66	44.86	13.21	49.92	22.16	34.66	20.14	R				58	1	222	rouge	1	1
CP_H_1	59	1	60.005	1	247		0	0	0					Non-Mot	catrable	4	4							1128	Homme	5_VOC_120209-0031.wav	Enfile des bretelles car c'est bien plus élégant pour la cérémonie	Jamais il ne retrouvera la vivacité qu'il possedait avant	In											ABS				218	1	223	notes
CP_H_1	59	1	60.005	1	248		0	0	0					Non-Mot	fourmat	0	4							1119	Homme	40_VOC_120209-0045.wav	Plus aucune semence de maïs produite en Amérique n'est naturelle	Je me suis fait livré mon fauteuil club dans la journée de Mercredi	In											ABS				179	1	224	fauteuil-club
CP_H_1	59	1	60.005	1	249		0	0	0					Non-Mot	gilot	0	4							2841	Homme	11_VOC_120209-0040.wav	Avec les ogives nucléaires on peut détruire des villes partout dans le monde	Ayant égaré mon répertoire je ne peux plus appeler personne	In											ABS				231	1	225	égaré
CP_H_1	59	1	60.005	1	250	épaule	0	0	0				NOM	Mot	guerre	4	0	VCVVCV	CVVCCV	100	100	24	27	1279	Homme	31_VOC_120209-0042.wav	Patrick a son épaule dans une trop mauvaise position pour continuer	Aucun de mes amis n'a pensé a me souhaiter mon anniversaire	In	0	0	17.91	116.96	212.82	32.41	221.65	288.72	354.59	338.65	NR				82	1	226	féminin	2	1
CP_H_1	59	1	60.005	1	251		0	0	0					Non-Mot	gaite	4	4							1256	Homme	16_VOC_120209-0036.wav	L'arrivée des robots dans nos foyer a commencé vers les sixtie's	en regardant la carte j'ai remarqué qu'il y a un château non loin	In											ABS				154	1	227	questionnerais
CP_H_1	59	1	60.005	1	252	veste	0	0	0				NOM	Mot	pantalon	0	0	CVCCV	CVCCVCVC	93	100	16	19	1151	Homme	45_VOC_120210-0073.wav	Il a laissé sa veste chez nos amis du sixième arrondissement	Le roman que nous avons lu la semaine dernière est très bien écrit	A	0	1	36	55.68	31.49	37.72	37.55	61.62	71.76	57.91	R				11	1	228	sixième	1	1
CP_H_1	59	1	60.005	1	253	congrès	0	0	0				NOM	Mot	soulier	0	0	CVCCCVC	CVVCVVC	100	88	29	17	2286	Homme	6_VOC_120210-0072.wav	Théo et Victor connaissaient déjà de ce congrès depuis depuis fort longtemps	Germain nous a croisé tout près sans nous voir dans la grande rue principale	A	m	1	15.77	8.78	2.53	15.77	9.76	8.78	35.68	4.8	NR				95	1	229	connaissaient	1	1
CP_H_1	59	1	60.005	1	254		0	0	0					Non-Mot	fréconce	0	4							928	Homme	9_VOC_120210-0064.wav	Il met un peignoir vraiment souvent quand il est tranquile à la campagne	En démontant cet engin j'ai repéré un défaut de conception	A											ABS				141	1	230	tranquille
CP_H_1	59	1	60.005	1	255		0	0	0					Non-Mot	laivaget	4	4							2224	Homme	5_VOC_120210-0073.wav	Faisons preuve de patience car cette opération va durer toute la nuit	C'est vraiment une très belle pièce de porcelaine qu'il m'a montré l'autre jour	A											ABS				138	1	231	trouvaille
CP_H_1	59	1	60.005	1	256		0	0	0					Non-Mot	sifflourt	4	4							1016	Homme	43_VOC_120210-0067.wav	Après la secousse d'aujourd'hui nous seront plus prudent dorénavant	Vue depuis la colline l'appartement d'Hervé paraît vraiment très haut	A											ABS				200	1	232	menton
CP_H_1	59	1	60.005	1	257	ficelle	0	0	0				NOM	Mot	donjon	0	0	CVCVCCV	CVCCVC	94	100	17	29	2056	Homme	38_VOC_120209-0048.wav	Lorsque je lui ai apporté la ficelle il a été soulagé	Laura a l'habitude de noter tous ces contacts dans un carnet	In	0	1	3.13	13.38	2.94	6.31	3.14	21.22	3.31	2.84	NR				111	1	233	contacts	2	1
CP_H_1	59	1	60.005	1	258		0	0	0					Non-Mot	idoulte	0	4							1198	Homme	18_VOC_120209-0040.wav	C'est un gros calibre qui à été utilisé pour tuer ces chiens	Il n'avait jamais vu une goutte de sang au travers d'un microscope	In											ABS				237	1	234	goutte
CP_H_1	59	1	60.005	1	259	football	0	0	0				NOM	Mot	rugby	4	0	CVVCCVCC	CVCCV	100	94	20	18	1231	Homme	4_VOC_120209-0042.wav	Il aime le football plus que tout au monde ; c'est comme ça depuis qu'il est jeune	Avec mon frère je suis allé manger des hamburgers au centre ville	In	1	1	13.93	6.28	1.14	13.93	1.14	6.28	3.11	3.11	R				22	1	235	bête	1	1
CP_H_1	59	1	60.005	1	260	fracture	0	0	0				NOM	Mot	blesser	0	0	CCVCCVCV	CCVCCVC	100	100	22	34	2284	Homme	13_VOC_120210-0077.wav	Il ne pourra plus guère marcher car sa fracture est beaucoup trop sérieuse	Quand nous sommes arrivé à Paris je n'avais pas encore dix huit ans	A	0		5.62	1.82	19.93	7.88	103.74	2.57	43.31	8.31	R				41	1	236	marcher	2	1
CP_H_1	59	1	60.005	1	261		0	0	0					Non-Mot	intreumousse	0	4							1154	Homme	42_VOC_120210-0073.wav	Sa dose de morphine a été augmenté depuis son opération	Gabriel a toujours une grosse pile de linge qui traine dans sa chambre	A											ABS				143	1	237	augmenté
CP_H_1	59	1	60.005	1	262	famille	0	0	0				NOM	Mot	enfant	4	0	CVCVCCV	VCCVCC	100	100	24	21	1116	Homme	37_VOC_120210-0067.wav	Au sein de ma famille il y a un secret que je ne peux garder	le déconstructivisme est un mouvement architectural moderniste	A	0		357.75	241.69	287.26	384.92	735.59	274.39	725.68	381.96	R				12	1	238	blanche	1	1
CP_H_1	59	1	60.005	1	263	emblème	0	0	0				NOM	Mot	lapin	0	0	VCCCVCV	CVCVC	100	100	21	25	1516	Homme	19_VOC_120209-0033.wav	Il a choisi cet emblème pour exprimer sa volonter de mieux faire	Finalement, nous avons parfaitement calculer nos jours de travail	In	1	1	0.81	2.97	26.59	1.14	39.28	4.32	32.43	16.76	NR				85	1	239	calculer	1	1
CP_H_1	59	1	60.005	1	264	geste	0	0	0				NOM	Mot	gobelet	0	0	CVCCV	CVCVCVC	100	100	20	21	1288	Homme	21_VOC_120209-0041.wav	j'ai trouvé son geste particulièrement bien addapté au moment	Quoi qu'il arrive ne donne pas tes clefs à quelqu'un que tu ne connais pas	In		1	31.41	172.03	2.21	40.78	3.25	271.08	4.46	2.16	NR				83	1	240	clefs	1	1
CP_F_16	58	16	60.005	1	1	tibia				0	0	0		Mot	lagune	0	0							2373	Femme	31_VOC_120209-0030.wav	Durant le match d'hier il s'est cogné le tibia contre un piquet	Ce phénomène météorologique est rarisime dans nos régions	In												7	1	1				phénomène
CP_F_16	58	16	60.005	1	2					0	0	0		Non-Mot	empros	4	4							1518	Femme	48_VOC_120209-0030.wav	Il a du se rasé le soucil pour parce qu'il a perdu son parie	les réparateur ont demandé que nous déménagions nos papiers	In												24	1	2				écureuil
CP_F_16	58	16	60.005	1	3	insulte				0	0	0		Mot	parquet	4	0							2096	Femme	34_VOC_120209-0030.wav	A la réuninon Gaston a lancé une insulte à notre patron	les plus grandes particules de matière sont désormais bien observables	In												10	1	3				énoncé
CP_F_16	58	16	60.005	1	4					0	0	0		Non-Mot	devaires	0	4							1206	Femme	47_VOC_120209-0030.wav	Avec un tel slogan il ne devraient pouvoir augmenter beaucoup leur vente	Si tu veux je vais te préter ma sourie sans fil que j'au au bureau	In												23	1	4				préter
CP_F_16	58	16	60.005	1	5	coquin				0	0	0		Mot	motel	4	0							2012	Femme	32_VOC_120209-0030.wav	Cet individui n'est rien d'autre qu'un coquin sans le moindre scrupules	Martin et Jean-charles avaient presque toujours zéro sur vingt en dictée	In												8	1	5				degré
CP_F_16	58	16	60.005	1	6	légion				0	0	0		Mot	recrue	0	0							1173	Femme	25_VOC_120209-0030.wav	Ce fut une légion d'honneur qui lui a été attribué mardi	La commission des affaire sociale a reconnu son role décisif	A												1	1	6				légion
CP_F_16	58	16	60.005	1	7					0	0	0		Non-Mot	encroc	0	4							2368	Femme	37_VOC_120209-0030.wav	La mairie a promu la construction d'une mosqué dans ce quartier	Le sommet européen a été organisé au Portugal	A												13	1	7				promu
CP_F_16	58	16	60.005	1	8					0	0	0		Non-Mot	arquile	4	4							1037	Femme	46_VOC_120209-0030.wav	Nous savons que l'humain est un être sociale qui ne peut rester seul	Antoine a pu filmer la conférence avec sa nouvelle caméra	In												22	1	8				araignée
CP_F_16	58	16	60.005	1	9	licorne				0	0	0		Mot	mafia	0	0							1483	Femme	29_VOC_120209-0030.wav	Eva pensait que la licorne avait existé il y a longtemps	Nôtre chef à du imposer une collecte pour renflouer les comptes	A												5	1	9				licorne
CP_F_16	58	16	60.005	1	10					0	0	0		Non-Mot	aviste	0	4							2563	Femme	39_VOC_120209-0030.wav	Mon collaborateur serges semble avoir a une lubie ces dernier temps	Nous ne pouvons plus assumé nos fonctions suite au mauvais résultats	A												15	1	10				collaborateur
CP_F_16	58	16	60.005	1	11					0	0	0		Non-Mot	eigneau	4	4							2062	Femme	38_VOC_120209-0030.wav	En arrivant à Paris j'ai appris le solfège en quelques semaies	Je n'ai trouvé aucun document intéressant dans ton sac à dos	A												14	1	11				barème
CP_F_16	58	16	60.005	1	12	poussette				0	0	0		Mot	vampire	0	0							2289	Femme	35_VOC_120209-0030.wav	Jacques a eu la gentilesse de réparer la poussette en un instants	la fluctuation des température est bien mesurée de nos jours	In												11	1	12				température
CP_F_16	58	16	60.005	1	13					0	0	0		Non-Mot	eimard	0	4							2277	Femme	41_VOC_120209-0030.wav	Je me suis rendu compte que j'avais gardé un jeton de 100 euro	C'est un batiment que cet architecte a construit dans les années trente	A												17	1	13				jeton
CP_F_16	58	16	60.005	1	14					0	0	0		Non-Mot	marroine	4	4							2126	Femme	42_VOC_120209-0030.wav	Sébastien voudrait se faire enlever le tatouage qu'il a dans le dos	Avant que nous ne partions je dois remettre le courant dans le garage	A												18	1	14				simple
CP_F_16	58	16	60.005	1	15					0	0	0		Non-Mot	borane	4	4							1957	Femme	40_VOC_120209-0030.wav	Claire a renversé un sceau de javel sur mon T-short préféré	Les jeux olympiques ont eu lieu dans le pays le plus fermé du monde	A												16	1	15				neutron
CP_F_16	58	16	60.005	1	16	tourisme				0	0	0		Mot	passeport	0	0							952	Femme	27_VOC_120209-0030.wav	Avec ce tourisme de masse nous allons développer ce quartier	Après le neuvième jour de compétition on resentait la fatigue	A												3	1	16				masse
CP_F_16	58	16	60.005	1	17					0	0	0		Non-Mot	minaf	0	4							1237	Femme	43_VOC_120209-0030.wav	Ce monsieur est le recteur de l'académie depuis 82	Je connais très bien cet artiste car nous étions à la fac ensemble	In												19	1	17				artiste
CP_F_16	58	16	60.005	1	18	repli				0	0	0		Mot	troupeau	4	0							1275	Femme	30_VOC_120209-0030.wav	il a arraché le repli que j'avais fait sur ma chemise orange	Il était vraiment aux premières loges pour admirer ce feu d'artifice	A												6	1	18				missile
CP_F_16	58	16	60.005	1	19					0	0	0		Non-Mot	emmûre	4	4							1102	Femme	44_VOC_120209-0030.wav	Il a reçu un rappel envoyé par la préfecture de police	Mon ami Rémy une galerie d'art dans une village de bourgogne	In												20	1	19				amortisseur
CP_F_16	58	16	60.005	1	20					0	0	0		Non-Mot	missige	0	4							1365	Femme	45_VOC_120209-0030.wav	En m'allongeant sur la banquette je me suis senti bien mieux tout de suite	Je ne sais pas encore très bien me servire de ce petit chalumeau	In												21	1	20				servire
CP_F_16	58	16	60.005	1	21	intrus				0	0	0		Mot	suspect	4	0							884	Femme	26_VOC_120209-0030.wav	Il y a un intrus parmi les membres de notre comunauté	le nouveau texte de loi a été retoqué par les sénateurs	A												2	1	21				fric
CP_F_16	58	16	60.005	1	22	tortue				0	0	0		Mot	brouillon	4	0							2230	Femme	36_VOC_120209-0030.wav	La mari de ma sœur a gardé une petite tortue de floride	Ce week-end Bernard organise une fête pour l'anniversaire de son fils	In												12	1	22				parfait
CP_F_16	58	16	60.005	1	23	impôt				0	0	0		Mot	joyau	0	0							2120	Femme	33_VOC_120209-0030.wav	Il est tombé des nues en voyant sa feuille d'impot sur le revenu	les incendis ont duré toute la nuit malgré l'intervention des canadairs	In												9	1	23				incendis
CP_F_16	58	16	60.005	1	24	tricot				0	0	0		Mot	tailleur	4	0							1415	Femme	28_VOC_120209-0030.wav	Elle a bientôt finit le tricot qu'elle a commencé il y a un mois	Mon directeur a effectué une belle croisière pendant les vacances	A												4	1	24				valet
CP_F_16	58	16	60.005	1	25		0	0	0					Non-Mot	furveur	0	4							1930	Femme	6_VOC_120210-0074.wav	Ce sont les mortiers du quinzième siècle que jean-christophe collectionnait	J'aimerais beaucoup vous invité à dîner mais je suis indisponible	In											ABS				171	1	1	dîner
CP_F_16	58	16	60.005	1	26	poulain	0	0	0				NOM	Mot	jument	0	0	CVVCVVC	CVCVCC	100	87	16	16	1907	Femme	10_VOC_120210-0067.wav	Nous avons vu courir un beau petit poulain dans le prés d'à côté	Pour le jour de l'an il n'y avait absolument personne dans les rues	In	1	0	3.2	3.04	5.71	3.46	6.67	3.78	10.34	8.51	R				73	1	2	personne	1	1
CP_F_16	58	16	60.005	1	27		0	0	0					Non-Mot	chalistrum	0	4							2343	Femme	35_VOC_120210-0066.wav	Nous apprenons le fascisme actuellement à notre cours d'histoire-Géo	J'effacerais le tableau quand vous aurez terminé de tout recopier	In											ABS				233	1	3	tableau
CP_F_16	58	16	60.005	1	28	armée	0	0	0				NOM	Mot	guerre	4	0	VCCVV	CVVCCV	100	100	48	27	2448	Femme	11_VOC_120209-0033.wav	Ils devraient facilement gagner avec une armée aussi impossante	Aucun de mes amis n'a pensé a me souhaiter mon anniversaire	A	0	0	93.97	114.46	212.82	101.07	221.65	146.55	354.59	338.65	R				82	1	4	féminin	3	1
CP_F_16	58	16	60.005	1	29	rouleau	0	0	0				NOM	Mot	couteau	0	0	CVVCVVV	CVVCVVV	96	100	32	31	1144	Femme	23_VOC_120209-0031.wav	Avec un tel rouleau il n'aura aucun mal à finir son travail	Avec les nouvelles technologies les dictionnaires ne sont plus utiles	A	1	1	3.87	10.88	51.08	5.93	58.15	19.19	52.64	44.26	NR				57	1	5	rouleau	1	1
CP_F_16	58	16	60.005	1	30		0	0	0					Non-Mot	gramoulais	4	4							1171	Femme	18_VOC_120209-0046.wav	Il a eu une attitude déplacé vis-à-vis des autres élèves	Nous devons voir Fabrice pour récupérer les clés de l'appartement	A											ABS				142	1	6	bricolage
CP_F_16	58	16	60.005	1	31		0	0	0					Non-Mot	islun	0	4							1070	Femme	21_VOC_120210-0077.wav	J'attend mon neveu qui va bientôt sortir de son épreuve d'examen	Théo ne parvient plus a déchiffrer les plaques d'immatriculations	In											ABS				167	1	7	plaques
CP_F_16	58	16	60.005	1	32		0	0	0					Non-Mot	timbée	4	4							1950	Femme	30_VOC_120210-0074.wav	C'est avec pudeur que votre compagne se montre a ce diner d'affaire	C'est un hélicoptère qui a traversé le ciel de la ville hier	In											ABS				180	1	8	lièvre
CP_F_16	58	16	60.005	1	33	flûte	0	0	0				NOM	Mot	cheveux	0	0	CCVCV	CCVCVVC	100	95	26	24	2038	Femme	27_VOC_120210-0060.wav	Pour son entrée dans cet établissement une flûte lui a été offerte	Le grand tableau que nous avons vu hier chez Françoise n'est pas à vendre	In	0	1	9.11	8.92	116.16	10.13	121.27	10.61	270.68	263.18	NR				13	1	9	tableau	1	1
CP_F_16	58	16	60.005	1	34		0	0	0					Non-Mot	fanction	4	4							904	Femme	17_VOC_120210-0065.wav	Il a un traîneau que ses parents lui ont offert pour le nouvel an	Le débat télé s'est déroulé avec beaucoup de sérénité	In											ABS				226	1	10	glande
CP_F_16	58	16	60.005	1	35		0	0	0					Non-Mot	frachoise	0	4							2276	Femme	17_VOC_120210-0077.wav	Regarde les empreintes qu'a laissé le cambrioleur sur cet objet	nous n'avaons jamais vu autant de monde sur la place de notre village	In											ABS				157	1	11	place
CP_F_16	58	16	60.005	1	36		0	0	0					Non-Mot	foutâme	4	4							1018	Femme	42_VOC_120210-0066.wav	C'est la grosse peluche blanche qu'il veut tout près de lui pour pouvoir être bien	Gregory raffole des petits cannelés, surtout quand ils sont bien cuits	In											ABS				158	1	12	appoint
CP_F_16	58	16	60.005	1	37	deuxième	0	0	0				ADJ	Mot	vieux	0	0	CVVCVVCV	CVVVC	90	100	11	20	2329	Femme	31_VOC_120209-0039.wav	Ce petit monsieur est arrivé à la deuxième place de notre concours	Vous étiez encore en retard à la réunion de ce mercredi	A		1	43.77	58.58	124.54	43.97	145.73	59.05	185.81	129.8	NR				17	1	13	place	2	2
CP_F_16	58	16	60.005	1	38		0	0	0					Non-Mot	erroste	4	4							2008	Femme	12_VOC_120210-0077.wav	C'est bien une baleine bleu que les batiments japonnais ont torpillée	Mon logiciel ne fonctionne plus très bien depuis la dernière mise à jour	In											ABS				234	1	14	atout
CP_F_16	58	16	60.005	1	39		0	0	0					Non-Mot	vore	0	4							2687	Femme	3_VOC_120209-0047.wav	c'est lui le doyen de l'université de Sciences Humaines de Paris	A la fin de la saison nous pourrons prendre un repos bien mérité	A											ABS				131	1	15	doyen
CP_F_16	58	16	60.005	1	40	sentence	0	0	0				NOM	Mot	décret	4	0	CVCCVCCV	CVCCVC	96	100	33	21	2156	Femme	46_VOC_120209-0045.wav	Il est resté très froid quand la sentence a été lu par le jury	Je mâche un bâton de réglisse depuis que je suis arrivé ici	A	0	1	7.17	4.19	3.54	7.7	4.06	5.68	9.12	6.42	R				84	1	16	lourd	1	1
CP_F_16	58	16	60.005	1	41		0	0	0					Non-Mot	chillais	0	4							2430	Femme	24_VOC_120209-0036.wav	Il aime les conserves bien plus que la nourriture fraichement récoltée	En voyant ce film Marie est resté ému pendant une journée	A											ABS				195	1	17	conserves
CP_F_16	58	16	60.005	1	42		0	0	0					Non-Mot	amoute	4	4							2423	Femme	40_VOC_120210-0069.wav	C'est un très beau violon que j'ai déniché aux puces dimanche dernier	La Shangai moderne est à été construite par un seul et même architecte	In											ABS				170	1	18	soufflet
CP_F_16	58	16	60.005	1	43		0	0	0					Non-Mot	virômade	4	4							964	Femme	36_VOC_120209-0031.wav	Refaire ce travail compliqué a demandé énormément de temps	Même avec l'aide de jean, il va me falloir faire énormément d'efforts	A											ABS				192	1	19	bière
CP_F_16	58	16	60.005	1	44	meneur	0	0	0				NOM	Mot	singe	0	0	CVCVVC	CVCCV	100	100	21	24	1251	Femme	9_VOC_120210-0068.wav	Marcel est un meneur qui doit poursuivre à tous prix son activité	J'ai recueilli le petit chat du voisin pendant les vacances dernières	In	1	1	1.67	2.03	21.59	2.94	35.48	3.51	22.57	15	NR				35	1	20	chat	1	2
CP_F_16	58	16	60.005	1	45	faillite	0	0	0				NOM	Mot	licence	4	0	CVVCCVCV	CVCVCCV	87	100	8	18	2441	Femme	26_VOC_120210-0073.wav	Il faut qu'ils réagissent très vite sinon la faillite va les emporter	L'alphabet grec comporte deux signes de moins que l'aphabet latin	In	0	0	6.74	7.16	7.37	6.94	8.27	7.77	7.84	7.03	NR				4	1	21	albatros	1	1
CP_F_16	58	16	60.005	1	46	décanteur	0	0	0				NOM	Mot	kilo	4	0	CVCVCCVVC	CVCV		100		14	2575	Femme	17_VOC_120209-0045.wav	Il faut que ne sortions le temps que le décanteur fasse son effet	Il prend souvent son petit-déjeuner en lisant les actualités	A	1	1	0.01	0	5.19	0.01	22.54	0	24.19	5.27	NR				26	1	22	ici	1	1
CP_F_16	58	16	60.005	1	47		0	0	0					Non-Mot	ilonne	0	4							1308	Femme	38_VOC_120209-0047.wav	Bois vite ton potage pendant qu'il est encore chaud mais surtout ne te brule pas	J'ai prété mon crayon à Ludivine mais elle ne me l'a pas rendu	A											ABS				129	1	23	chaud
CP_F_16	58	16	60.005	1	48	course	0	0	0				NOM	Mot	enfer	4	0	CVVCCV	VCCVC	100	96	26	27	1208	Femme	24_VOC_120209-0034.wav	Nous avons fait la course ensemble et je me suis fait rattrapé très vite	Quand nous avons vu tous ça, nous n'y avons plus jamais remis les pieds	A	0	1	40.45	51.22	86.02	72.48	88.86	81.22	41.35	38.78	NR				54	1	24	ourlet	2	1
CP_F_16	58	16	60.005	1	49	triomphe	0	0	0				NOM	Mot	vainqueur	4	0	CCVVCCCV	CVVCCVVVC	100	100	21	18	2297	Femme	3_VOC_120210-0072.wav	Ce soir, nous allons arroser notre triomphe avec tous les collègues	Il est inadmissible que tu sois obligé de te déplacé	In	1	1	8.83	27.3	6.71	9.44	9.1	29.19	11.35	5.74	R				64	1	25	roulette	2	2
CP_F_16	58	16	60.005	1	50	mèche	0	0	0				NOM	Mot	camping	4	0	CVCCV	CVCCVCC	89	100	19	22	1972	Femme	30_VOC_120209-0045.wav	Je lui ai demandé d'éteindre la mèche pour notre sécurité	Il y a eu une énorme tempête de grèle quand nous sommes arrivés	A	0	1	8.21	19.12	4.11	9.87	4.2	31.01	3.24	2.97	NR				16	1	26	briquet	1	1
CP_F_16	58	16	60.005	1	51	titre	0	0	0				NOM	Mot	silence	0	0	CVCCV	CVCVCCV	100	95	16	24	1075	Femme	43_VOC_120210-0063.wav	Il a trouvé le titre de sa prochaine exposition de Mardi	Céline est venue voir la nouvelle voiture que j'ai acheté mardi	In	1	1	32.4	53.04	105.53	41.35	106.43	71.22	325.54	313.24	NR				39	1	27	nouvelle	2	1
CP_F_16	58	16	60.005	1	52	coton	0	0	0				NOM	Mot	corbeille	4	0	CVCVC	CVCCVVCCV	92	100	27	23	1119	Femme	23_VOC_120210-0073.wav	Il nous faut du coton pour terminer la décoration du sapin	L'amie Margo à de très sérieux problèmes depuis presque deux mois	In	1	0	10.06	24.66	2.3	10.09	2.71	26.22	19.12	15.68	NR				38	1	28	cheveux	1	1
CP_F_16	58	16	60.005	1	53	muraille	0	0	0				NOM	Mot	couper	0	0	CVCVVCCV	CVVCVC	100	100	19	26	2764	Femme	20_VOC_120209-0036.wav	En Grande-Bretagne j'ai pu voir l'immense muraille édifiée par les romains	Hier, Fabienne a pu terminé le ménage en toute sérénité	A	0		1.28	11.01	41.45	2.61	155.82	20.88	140.88	31.76	NR				27	1	29	immense	1	1
CP_F_16	58	16	60.005	1	54		0	0	0					Non-Mot	tofant	4	4							2515	Femme	41_VOC_120210-0059.wav	Il a de l'ardeur votre fils, quand il résoud des problème qui lui plaisent	Ce spécialiste vient d'écrire un article vraiment intéressant	In											ABS				232	1	30	indien
CP_F_16	58	16	60.005	1	55		0	0	0					Non-Mot	sabole	4	4							2100	Femme	30_VOC_120210-0077.wav	En voyant ce rivage les premiers touristes ont été impressionnés	Notre activitée est déclarée car nous payons tous beaucoup impôts	In											ABS				230	1	31	rituel
CP_F_16	58	16	60.005	1	56		0	0	0					Non-Mot	lobard	0	4							1016	Femme	19_VOC_120210-0070.wav	Quand la belle saison sera revenue nous irons cueillir plein de fleurs	Cette promotion est uniquement valable jusqu'au 31 décembre	In											ABS				215	1	32	uniquement
CP_F_16	58	16	60.005	1	57		0	0	0					Non-Mot	sachot	0	4							1221	Femme	32_VOC_120209-0039.wav	Lorsque notre agence a démaré je suis vite rentré de l'étranger	Je suis tombé récemment dans un tracquenard sans que je m'en aperçoive	A											ABS				121	1	33	rentré
CP_F_16	58	16	60.005	1	58	gorgée	0	0	0				NOM	Mot	prière	0	0	CVCCVV	CCVVCV	94	96	17	26	1907	Femme	10_VOC_120210-0074.wav	Il lui a demandé de prendre une gorgée de bleu de métilène	La musique que joue ce groupe parle souvent des problèmes de société	In	0	0	4.97	13.31	19.15	5.7	32.73	20.27	45.95	30	NR				5	1	34	souvent	2	1
CP_F_16	58	16	60.005	1	59		0	0	0					Non-Mot	siffot	0	4							1109	Femme	14_VOC_120210-0059.wav	C'est bien de la salive qui a été retrouve sur les lieux du crime	Je vais chercher ma batterie avec Manu dès la sortie du travail	In											ABS				163	1	35	sortie
CP_F_16	58	16	60.005	1	60	fillette	0	0	0				NOM	Mot	fiasco	4	0	CVCCVCCV	CVVCCV	100	100	15	23	1552	Femme	39_VOC_120209-0039.wav	J'ai parlé à cette fillette hier soir quand je suis revenu chez moi	Patrick ne mange jamais de de gateau car il y allergique au soja	A	0	1	11.59	16.69	1.95	13.26	1.96	22.97	2.16	1.89	NR				60	1	36	pente	1	1
CP_F_16	58	16	60.005	1	61	cascade	0	0	0				NOM	Mot	ruisseau	4	0	CVCCVCV	CVVCCVVV	95	100	24	21	1828	Femme	25_VOC_120210-0066.wav	Je suis allé voir cette grande cascade du jura dont le nom m'échappe	C'est un garçon vraiment très fragil car il a fait plusieurs dépressions	In	0	1	3.19	7.3	6.1	4.41	7.5	11.55	24.59	18.72	R				66	1	37	siège	2	1
CP_F_16	58	16	60.005	1	62	ouvrage	0	0	0				NOM	Mot	matin	0	0	VVCCVCV	CVCVC	100	100	21	22	2230	Femme	27_VOC_120210-0072.wav	Hier après-midi j'ai trouvé un petit ouvrage extraordinaire	Notre ami aurait dû prévoir que le temps allait tourner à la pluie	In	1	1	4.72	26.15	265.03	5.5	275.01	37.3	396.76	376.89	NR				7	1	38	prévoir	2	1
CP_F_16	58	16	60.005	1	63	chagrin	0	0	0				NOM	Mot	tristesse	0	0	CCVCCVC	CCVCCVCCV	96	96	27	26	2672	Femme	7_VOC_120209-0034.wav	Depuis le départ de Marie-Sophie, il a du chagrin a revendre	Bien qu'il ait louper son avion il sera quand même parmis nous à temps	A	1	0	20.39	38.72	12.91	21.61	13.39	44.05	48.72	46.96	R				79	1	39	chagrin	2	1
CP_F_16	58	16	60.005	1	64		0	0	0					Non-Mot	fétouche	0	4							2255	Femme	41_VOC_120210-0069.wav	Il a ce fragment de poterie dans sa collection depuis qu'il est ados	Avec un tel enthousiasme il réussira à coup sur ces projets	In											ABS				217	1	40	coup
CP_F_16	58	16	60.005	1	65	anxiété	0	0	0				NOM	Mot	peur	4	0	VCCVVCV	CVVC	100	100	21	28	1375	Femme	45_VOC_120209-0043.wav	Ses problèmes d'anxiété sont venus depuis qu'il a commencé sa thèse	Marc et louise se sont disputé aujourd'jui avant d'aller travailler	A	0	0	2.92	9.86	551.83	3.06	557.21	10.27	311.69	307.23	R				106	1	41	risque	1	1
CP_F_16	58	16	60.005	1	66		0	0	0					Non-Mot	lumotte	0	4							1196	Femme	9_VOC_120209-0047.wav	Avec ce torchon tu va pouvoir essuyer toute la vaisselle qui traine	C'est Monsieur Godard qui à succédé à nôtre premier secrétaire	A											ABS				187	1	42	torchon
CP_F_16	58	16	60.005	1	67	couronne	0	0	0				NOM	Mot	vedette	0	0	CVVCVCCV	CVCVCCV	95	100	20	27	2520	Femme	39_VOC_120210-0069.wav	Monsieur Vincent a posé une toute petite couronne a mon frère stéphane	Avant d'être dans cette entreprise je suis resté fonctionnaire 3 ans	In	0	0	15.16	12.5	11.18	23.15	13.55	20.61	20.88	13.92	NR				3	1	43	entreprise	2	1
CP_F_16	58	16	60.005	1	68		0	0	0					Non-Mot	échante	0	4							2511	Femme	6_VOC_120210-0061.wav	Il fait preuve de paresse bien trop souvent quand l'instituteur l'interroge	Après nôtre séance de cinéma nous sommes allé à vôtre fete	In											ABS				155	1	44	cinéma
CP_F_16	58	16	60.005	1	69	second	0	0	0				NOM	Mot	orage	0	0	CVCVCC	VCVCV	89	95	28	23	2518	Femme	41_VOC_120209-0039.wav	Jeudi dernier Luc est arrivé en second à la compétition	Les résultats que nous avons obtenus sont bien loin d'être parfait	A	1	1	10.89	30	14.5	11.09	17.14	31.28	35.41	30.61	NR				29	1	45	compétition	2	1
CP_F_16	58	16	60.005	1	70	barrière	0	0	0				NOM	Mot	clôture	4	0	CVCCVVCV	CCVCVCV	100	100	20	23	1123	Femme	5_VOC_120209-0043.wav	C'est cette barrière qui reste toujours cadenassée durant le primptemps	Maxime a fait une grave dépression quand il est parti vivre à Genève	A	0	0	7.33	17.36	5.34	9.13	6	22.91	10.68	7.84	R				110	1	46	ouverture	1	2
CP_F_16	58	16	60.005	1	71	infini	0	0	0				NOM	Mot	univers	0	0	VCCVCV	VCVCVCC	91	100	12	25	1543	Femme	5_VOC_120209-0038.wav	Cette route semble infini quand on la voit depuis le haut de cette plaine	Daniel est venu me voir quand j'étais de permanance pendant les fêtes	A	1	1	3.38	17.7	34.21	3.39	34.21	18.31	58.45	58.45	R				119	1	47	haut	2	1
CP_F_16	58	16	60.005	1	72		0	0	0					Non-Mot	dantille	0	4							2049	Femme	13_VOC_120210-0060.wav	Avec un milliard d'euros je pourrais acheter tout une île déserte	Il n'y a pas de quoi se mettre dans des états pareils pour si peu	In											ABS				165	1	48	mettre
CP_F_16	58	16	60.005	1	73		0	0	0					Non-Mot	évuire	0	4							1126	Femme	2_VOC_120209-0041.wav	Ecoute tout ce bruit que les voisins font : je vais appeler la police	Kévin est resté enfermé chez lui pour voir la final de hokey	A											ABS				139	1	49	voisins
CP_F_16	58	16	60.005	1	74	pyramide	0	0	0				NOM	Mot	désordre	4	0	CVCVCVCV	CVCVCCCV	94	100	19	18	1668	Femme	38_VOC_120209-0038.wav	J'ai vu la grande Pyramide durant mon déplacement professionnel	Jean-Marc n'a pas nettoyer sa tasse à café depuis bien trop longtemps	A	0	1	5.25	4.8	12.34	7.02	13.64	10.14	42.23	39.12	NR				46	1	50	ouest	1	1
CP_F_16	58	16	60.005	1	75		0	0	0					Non-Mot	hocette	0	4							2224	Femme	16_VOC_120209-0039.wav	Jadis les ennuques étaient des personnes respectés dans toute la cité	Les robots vont bienôt faire leurs apparîtion dans nôtre quotidien	A											ABS				199	1	51	ennuques
CP_F_16	58	16	60.005	1	76		0	0	0					Non-Mot	pésiote	0	4							2641	Femme	8_VOC_120210-0077.wav	Derrière la prairie nous avons aperçu une voiture qui stationnait	Ils ont tous subit des pressions énormes pour que notre cause avance	In											ABS				239	1	52	pression
CP_F_16	58	16	60.005	1	77		0	0	0					Non-Mot	jimeau	4	4							1313	Femme	9_VOC_120210-0061.wav	Notre vénérable sultan n'est plus capable d'assumer son rôle	Lors de la dernière soirée nous avons consommé beaucoup trop de Rhum	In											ABS				174	1	53	cuivre
CP_F_16	58	16	60.005	1	78	fenêtre	0	0	0				NOM	Mot	porte	4	0	CVCVCCV	CVCCV	95	95	20	23	1243	Femme	15_VOC_120210-0071.wav	Hier notre fenêtre a été cassée par une grosse bourasque	L'ordinateur portable que je viens d'acheté est déjà cassé	In	0	0	70.2	199.39	288.39	90.55	333.85	280.2	617.43	536.96	R				104	1	54	menu	1	2
CP_F_16	58	16	60.005	1	79	mégot	0	0	0				NOM	Mot	cigare	0	0	CVCVC	CVCVCV	88	96	17	29	2308	Femme	7_VOC_120210-0071.wav	Il a prit cette mauvaise manie de mettre ces mégots sur le pallier.	la voiture de Gérard est tombée en panne alors qu'il roulait en ville	In	1	1	1.2	9.53	10.63	2.66	17.15	17.3	24.93	17.7	R				61	1	55	panne	1	1
CP_F_16	58	16	60.005	1	80	fromage	0	0	0				NOM	Mot	yaourt	0	0	CCVCVCV	VVVVCC	100	95	22	22	2525	Femme	40_VOC_120209-0039.wav	Bruno déteste particulièrement le fromage lorsqu'il est chauffé	J'ai cherché à joindre monsieur le directeur pour le féliciter	A	1	1	25.68	20.81	2.87	27.22	3.58	26.96	4.73	3.18	R				77	1	56	déteste	1	1
CP_F_16	58	16	60.005	1	81		0	0	0					Non-Mot	contreau	0	4							2266	Femme	4_VOC_120209-0037.wav	Je connais le mendiant de la rue d'à côté car il est sympathique	Mes collègues ont inventé un jeu pour se divertir pendant la pause	A											ABS				193	1	57	mendiant
CP_F_16	58	16	60.005	1	82	chandelle	0	0	0				NOM	Mot	flambeau	4	0	CCVCCVCCV	CCVCCVVV	97	100	36	19	2111	Femme	8_VOC_120210-0064.wav	Hier soir, j'ai enfin pu faire un diner aux chandelles avec Marie	Un animal très féroce s'est sauvé du zoo hier après-midi	In	0	1	3.51	7.91	2.66	5.15	3.04	12.57	7.09	3.58	R				74	1	58	ventouse	1	1
CP_F_16	58	16	60.005	1	83		0	0	0					Non-Mot	grulogue	0	4							2166	Femme	42_VOC_120210-0063.wav	J'ai vu la maigreur de ce patient à l'institut c'était étonnant	Je me suis perdu lorsque je me suis aventuré dans ce quartier	In											ABS				223	1	59	aventuré
CP_F_16	58	16	60.005	1	84		0	0	0					Non-Mot	vidastre	0	4							2187	Femme	15_VOC_120210-0073.wav	L'endroit du monde où l'on trouve le plus d'épave est en méditérannéé	Qaund je me promène avec Paul je découvre toujours de nouveau lieux	In											ABS				159	1	60	Paul
CP_F_16	58	16	60.005	1	85	danger	0	0	0				NOM	Mot	attention	0	0	CVCCVC	VCCVCCVVC	100	87	19	16	931	Femme	44_VOC_120210-0061.wav	Il a vu le danger arriver bien avant les autres passagers	Le pot de jus d'orange que karine avait mis au frais est presque vide	In	1	0	76.73	45.2	156.9	80.61	158.52	55.27	124.53	119.66	R				101	1	61	orange	1	2
CP_F_16	58	16	60.005	1	86	ceinture	0	0	0				NOM	Mot	marchand	4	0	CVVCCVCV	CVCCCVCC	100	96	22	27	2216	Femme	34_VOC_120210-0065.wav	Mrac-Olivier m'a encore pris ma petite ceinture en cuire marron clair	Aurélie est partie en vacances aux îles canaries avec Lucien	In	0	1	19.41	32.23	2.44	22.57	5.02	35.2	9.12	3.78	NR				10	1	62	transition	2	2
CP_F_16	58	16	60.005	1	87		0	0	0					Non-Mot	duille	4	4							1103	Femme	30_VOC_120209-0044.wav	C'est un des piliers de notre nation qu'il faut à tous prix préserver	Avec ce dépôt de calcaire la pompe ne doit plus fonctionner du tout	A											ABS				196	1	63	breton
CP_F_16	58	16	60.005	1	88	excuse	0	0	0				NOM	Mot	pardon	4	0	VCCVCV	CVCCVC	100	96	15	29	2962	Femme	1_VOC_120209-0046.wav	Pour l'absence de vendredi il a son mot d'excuse signé des parents	la bibliothèque que je viens d'achetér m'a été livrée très tôt	A	0	1	29.43	11.28	54.7	61.58	55.62	23.51	26.89	26.08	R				90	1	64	crépit	2	2
CP_F_16	58	16	60.005	1	89	mutation	0	0	0				NOM	Mot	changement	4	0	CVCVCVVC	CCVCCVCVCC	100	95	33	23	2771	Femme	19_VOC_120209-0045.wav	Depuis sa venu en France, il a eu la mutation qu'il espérait	Nous n'avons pas pu revenir à temps car le bus à été stopé	A	0	1	4.67	3.18	27	5.53	37.7	4.32	36.42	26.28	R				80	1	65	nuage	1	1
CP_F_16	58	16	60.005	1	90		0	0	0					Non-Mot	magron	0	4							2503	Femme	6_VOC_120209-0032.wav	Je laisse mes cravates toujours pendues sur un cintre dans nôtre penderie	Je pense qu'il est dans l'interêt de tous d'apporter une explication	A											ABS				123	1	66	cravates
CP_F_16	58	16	60.005	1	91		0	0	0					Non-Mot	lamitre	0	4							1006	Femme	39_VOC_120210-0063.wav	J'ai vu un caleçon au centre-ville que j'aimerais beaucoup m'acheter	Dix mille Sept cent personnes ont été recruté dans la fonction publique	In											ABS				235	1	67	recruté
CP_F_16	58	16	60.005	1	92	créneau	0	0	0				NOM	Mot	refrain	0	0	CCVCVVV	CVCCVVC	95	100	20	18	976	Femme	7_VOC_120210-0063.wav	Il a fait un créneau en s'y reprenant au moins avec six manœuvres	Nous avons tous suivi une belle visite guidée dans le centre historique	In	1	1	1.49	2.57	1.98	1.76	2.39	5.34	10.68	8.24	NR				43	1	68	visite	1	1
CP_F_16	58	16	60.005	1	93		0	0	0					Non-Mot	boutégrime	4	4							2813	Femme	11_VOC_120209-0034.wav	Le grand tilleul, sur la place principale du village a été coupé	Son look n'est absolument pas approprié à la situation	A											ABS				148	1	69	cultivait
CP_F_16	58	16	60.005	1	94		0	0	0					Non-Mot	guachil	0	4							2369	Femme	12_VOC_120209-0031.wav	C'est vraiment absurde que tu aies oublier ton sac en cuire hier	Jénnifère a été très impressionné par notre toute nouvelle voiture	A											ABS				137	1	70	absurde
CP_F_16	58	16	60.005	1	95	sommeil	0	0	0				NOM	Mot	dormir	0	0	CVCCVVC	CVCCVC	100	100	29	17	1158	Femme	28_VOC_120209-0048.wav	J'ai beaucoup de sommeil à rattraper depuis le primptemps deux mille treize	Mon clavier d'ordinateur est sur l'étagère le temps du nettoyage	A	1		44.51	112.03	160.77	44.53	392.09	114.8	259.05	95.2	R				117	1	71	sommeil	1	1
CP_F_16	58	16	60.005	1	96	bannière	0	0	0				NOM	Mot	drapeau	4	0	CVCCVVCV	CCVCVVV	100	100	22	16	1231	Femme	11_VOC_120209-0041.wav	C'est notre bannière qui a été brulée quand nous avons défilé	Pierrick n'a jamais traversé le pays avant de faire ce voyage	A	0	1	1.83	2.91	14.66	2.14	19.69	6.96	37.64	23.31	R				118	1	72	froncé	1	1
CP_F_16	58	16	60.005	1	97		0	0	0					Non-Mot	gaste	0	4							2016	Femme	6_VOC_120210-0065.wav	C'est un bon support pour travailler la peinture à l'huile et l'acrylique	Si tu as changé d'avis, il faudra absolument le signaler	In											ABS				175	1	73	absolument
CP_F_16	58	16	60.005	1	98		0	0	0					Non-Mot	escouide	4	4							1146	Femme	36_VOC_120209-0033.wav	J'appelle le plombier ce soir dès que je rentre de mon intervention	Je suis très sensible au cadeau que marcel m'a offert jeudi dernier	A											ABS				208	1	74	illustré
CP_F_16	58	16	60.005	1	99	serrure	0	0	0				NOM	Mot	verrou	0	0	CVCCVCV	CVCCVV	100	92	25	25	2522	Femme	31_VOC_120209-0036.wav	Louis XVI en connaissait beaucoup sur les serrures d'ailleurs il en fabriquait	Bénédict a du jeter son petit four lors de son eménagement	A	0	1	7.4	16.08	3.54	10.07	5.28	19.26	12.03	7.64	R				87	1	75	serrure	1	1
CP_F_16	58	16	60.005	1	100	ironique	0	0	0				ADJ	Mot	fragile	0	0	VCVCVCVV	CCVCVCV	100	100	22	18	2750	Femme	5_VOC_120209-0048.wav	C'est très rare de voire ton père aussi ironique avec les invités	Elise collectionne depuis toujours de nombreux objets qu'elle trouve aux puces	A			3.67	13.72	12.94	3.73	15.89	16.28	45.34	35.68	NR				19	1	76	rare	1	1
CP_F_16	58	16	60.005	1	101	huissier	0	0	0				NOM	Mot	rugby	4	0	CVVCCVVC	CVCCV	95	94	46	18	2794	Femme	1_VOC_120209-0045.wav	Quand j'ai su que ce monsieur appelerait l'huissier j'ai pris mes précautions	Avec mon frère je suis allé manger des hamburgers au centre ville	A	1	1	2.06	3.72	1.14	2.84	1.14	5.95	3.11	3.11	NR				22	1	77	bête	1	1
CP_F_16	58	16	60.005	1	102	canapé	0	0	0				NOM	Mot	divan	0	0	CVCVCV	CVCVC	100	100	28	28	1314	Femme	29_VOC_120210-0068.wav	J'ai acheté un canapé sur internet qui n'était vraiment pas cher	Un couple de souris a élu domicile dans notre appartement	In	1	1	17.66	17.97	4.89	18.58	4.92	20.27	24.46	21.55	R				91	1	78	domicile	1	1
CP_F_16	58	16	60.005	1	103	guide	0	0	0				NOM	Mot	anneau	0	0	CVVCV	VCCVVV	100	100	25	15	1064	Femme	18_VOC_120209-0043.wav	J'ai vu le guide qui nous a tous accompagné lors du week-end dernier	Samedi dernier, le petit garçon de Julie s'est perdu dans la foule	A		1	14.69	16.69	17.59	17.52	21.61	22.84	17.5	9.53	NR				55	1	79	accompagné	2	1
CP_F_16	58	16	60.005	1	104		0	0	0					Non-Mot	trice	0	4							1332	Femme	42_VOC_120209-0044.wav	Jean adore les biscuits que sa grand mère a préparés pour le gouté	Tu pourrais t'arrêter dans cette brasserie pour que nous mangions un bout	A											ABS				203	1	80	grand-mère
CP_F_16	58	16	60.005	1	105	homme	0	0	0				NOM	Mot	femme	0	0	CVCCV	CVCCV	100	100	20	24	978	Femme	38_VOC_120210-0061.wav	quand j'ai vu cet homme pour la première fois j'ai été vraiment très troublé	Laetitia a vécu à la campagne jusqu'à l'age de ces dix huit ans	In	1	0	781.11	852.23	806.57	1123.55	1049.32	1398.85	995.74	680.2	R				105	1	81	campagne	1	1
CP_F_16	58	16	60.005	1	106	entorse	0	0	0				NOM	Mot	béquille	0	0	VCCVCCV	CVCVVCCV	100	96	19	29	945	Femme	43_VOC_120210-0062.wav	Regardez l'entorse que Nicolas s'est faite en faisant son footing	Adrien a compris que Daniel est vraiment très triste de partir	In	0	0	1.4	2.36	1.05	1.63	2.7	2.84	6.15	2.91	R				93	1	82	vraiment	1	1
CP_F_16	58	16	60.005	1	107	souffrance	0	0	0				NOM	Mot	douleur	4	0	CVVCCCVCCV	CVVCVVC	100	100	25	16	2383	Femme	14_VOC_120210-0060.wav	Durant toute son enfance il a connu une souffrance assez importante	Johanne est un ami d'enfance que j'ai connu quand j'étais en angleterre	In	0	0	20.05	33.58	65.78	30.02	75.89	47.16	91.89	77.84	R				62	1	83	intimité	1	1
CP_F_16	58	16	60.005	1	108		0	0	0					Non-Mot	gryaire	4	4							1199	Femme	29_VOC_120209-0038.wav	Avec cette spirale infernale il ne pourra plus jamais s'en sortir	Quand nous grimpons ces escaliers nous regardons la vue à chaque fois	A											ABS				194	1	84	ruban
CP_F_16	58	16	60.005	1	109		0	0	0					Non-Mot	humelle	4	4							1110	Femme	38_VOC_120209-0044.wav	Je n'ai plus l'attache que tu m'as offerte à mon dernier anniversaire	Avant de prendre ta décision il faudra bien que tu réfléchisses	A											ABS				210	1	85	soupir
CP_F_16	58	16	60.005	1	110	marteau	0	0	0				NOM	Mot	clou	0	0	CVCCVVV	CCVV	100	100	23	17	2556	Femme	13_VOC_120209-0041.wav	Alors qu'il travaillait, il a reçut le marteau sur le gros orteil	Valérie et Joséphine adorent manger des tonnes du chocolat blanc	A	1	1	11.84	13.31	7.79	12.63	13.83	15.61	27.5	10.2	R				81	1	86	reçut	1	1
CP_F_16	58	16	60.005	1	111		0	0	0					Non-Mot	tartibeau	4	4							1330	Femme	10_VOC_120209-0033.wav	Roger a pris le flacon que je préfère pour en faire n'importe quoi	C'est un de mes cactus préférés celui que j'ai vu chez Jean baptiste	A											ABS				204	1	87	angles
CP_F_16	58	16	60.005	1	112		0	0	0					Non-Mot	calisture	4	4							1655	Femme	6_VOC_120210-0069.wav	Mercredi soir, l'asphalte était si chaude qu'on ne pouvait plus y rouler	Nicolas est particulièrement irritable depuis quelques jours	In											ABS				214	1	88	tôle
CP_F_16	58	16	60.005	1	113		0	0	0					Non-Mot	idoulte	0	4							1087	Femme	18_VOC_120210-0068.wav	C'est un gros calibre qui à été utilisé pour tuer ces chiens	Il n'avait jamais vu une goutte de sang au travers d'un microscope	In											ABS				237	1	89	goutte
CP_F_16	58	16	60.005	1	114		0	0	0					Non-Mot	imdact	4	4							2794	Femme	14_VOC_120209-0039.wav	Cette dame est l'amante cachée de notre président de la république	La voie lactée est le nom que l'on a donneé à nôtre galaxie	A											ABS				128	1	90	canard
CP_F_16	58	16	60.005	1	115	sillage	0	0	0				NOM	Mot	pelouse	0	0	CVCCVCV	CVCVVCV	85	100	14	27	1487	Femme	21_VOC_120209-0045.wav	Si tu suis le sillage laissé par Luc tu pourras retrouver ta route	La circulation devient toujours dense à ce moment de la journée	A	1	0	1.27	10.07	4.28	1.43	4.79	10.88	19.39	12.97	NR				59	1	91	sillage	1	1
CP_F_16	58	16	60.005	1	116		0	0	0					Non-Mot	dulotte	4	4							1146	Femme	2_VOC_120209-0035.wav	C'est bien une femelle cet animal que tu as addopter il y a peu	Notre nouveau club n'a pas fait le poids face a l'équipe de St-Etienne	A											ABS				182	1	92	histoire
CP_F_16	58	16	60.005	1	117		0	0	0					Non-Mot	amidronne	0	4							1282	Femme	28_VOC_120209-0034.wav	Demain, le festin que nous préparera ma mère devrait être bon	Jordan a tant bronzé pendant les vacances qu'on ne le reconnait plus	A											ABS				191	1	93	festin
CP_F_16	58	16	60.005	1	118		0	0	0					Non-Mot	dorbigueste	4	4							961	Femme	10_VOC_120209-0031.wav	Son comportement n'a pas été digne de celui d'un dirigeant	Avec cette paire de jumelles on observe ce qui se passe chez les voisins	A											ABS				126	1	94	gens
CP_F_16	58	16	60.005	1	119		0	0	0					Non-Mot	fêrtée	4	4							1145	Femme	36_VOC_120210-0067.wav	C'est bien dans cet asile que notre arrière grand oncle a pu finir ces jours	Avant d'aller aux puces nous prendrons un café en bas de nôtre rue	In											ABS				228	1	95	ortie
CP_F_16	58	16	60.005	1	120	fantasme	0	0	0				NOM	Mot	escroc	4	0	CVCCVCCV	VCCCVC	100	92	26	27	2375	Femme	45_VOC_120209-0032.wav	Même tout jeune j'ai toujours eu ce fantasme vis-à-vis de cette personne	les champignons que nous sommes allés chercher en forêt sont excellents	A	1	1	4.64	1.49	6.77	9.18	9.27	6.35	4.46	2.91	NR				20	1	96	filament	2	1
CP_F_16	58	16	60.005	1	121		0	0	0					Non-Mot	valouble	0	4							1783	Femme	9_VOC_120209-0045.wav	Je n'ai jamais été bon en calcul même en m'entrainant tous les jours	bertrand partait une cravate vraiment ridicule au dîner d'hier	A											ABS				181	1	97	entrainant
CP_F_16	58	16	60.005	1	122	ruche	0	0	0				NOM	Mot	abeille	4	0	CVCCV	VCVVCCV	90	100	22	26	2541	Femme	43_VOC_120210-0071.wav	Dans sa propriété, le voisin garde une ruche vraiment importante	Jeannine et Jean-Michel aiment vraiment beaucoup leurs qautre petits chatons	In	0	0	2.64	2.03	3.53	3.57	9.11	3.51	9.86	3.18	R				72	1	98	draps	1	1
CP_F_16	58	16	60.005	1	123		0	0	0					Non-Mot	tolai	4	4							1565	Femme	5_VOC_120209-0032.wav	Sers-toi de tout tes appuis ça t'aidera à être beaucoup plus souple	Olivier est en parfaite forme depuis qu'il est revenu d'Alger	A											ABS				202	1	99	horrible
CP_F_16	58	16	60.005	1	124	digestion	0	0	0				NOM	Mot	estomac	4	0	CVCVCCVVC	VCCVCVC	91	100	24	20	1308	Femme	30_VOC_120210-0062.wav	Le problème de digestion que j'ai depuis plus d'un an est toujours là	Clément respire très mal lorsque les pièces sont recouvertes de moquette	In	0	1	1.48	2.84	23.06	1.48	23.56	2.97	30.95	30.14	R				100	1	100	vent	1	1
CP_F_16	58	16	60.005	1	125	studio	0	0	0				NOM	Mot	emprunt	4	0	CCVCVV	VCCCVCC	100	100	24	28	1013	Femme	7_VOC_120210-0061.wav	J'habite un studio vraiment petit dans le centre historique de Bordeaux	Nous connaissons le plus gros pique de pollution depuis une décennie	In	1	1	20.95	18.85	3.18	27.77	3.66	22.09	4.73	3.78	NR				42	1	101	fuite	1	1
CP_F_16	58	16	60.005	1	126	méthode	0	0	0				NOM	Mot	tactique	0	0	CVCCVCV	CVCCVCVV	100	100	20	17	2289	Femme	29_VOC_120210-0072.wav	Tu ne finiras jamais ce jeu bien que ta méthode soit rigoureuse	J'ai appelé au moins dix fois de suite avant d'avoir pu leur parler	In	0	0	13.83	16.42	4.46	24.87	5.31	24.86	6.69	6.42	R				65	1	102	dix	1	2
CP_F_16	58	16	60.005	1	127		0	0	0					Non-Mot	fréconce	0	4							1082	Femme	9_VOC_120209-0036.wav	Il met un peignoir vraiment souvent quand il est tranquile à la campagne	En démontant cet engin j'ai repéré un défaut de conception	A											ABS				141	1	103	tranquille
CP_F_16	58	16	60.005	1	128	pavé	0	0	0				NOM	Mot	photo	0	0	CVCV	CCVCV	100	100	25	22	2023	Femme	29_VOC_120210-0064.wav	Je me suis aperçu qu'on avait lancé un pavé sur ma voiture	La vue que nous avons depuis ce belvédère est assez extraordinaire	In	1	0	2.08	13.24	122.47	3	209.1	26.62	94.59	54.66	NR				15	1	104	depuis	3	1
CP_F_16	58	16	60.005	1	129		0	0	0					Non-Mot	factoure	4	4							2353	Femme	8_VOC_120210-0066.wav	Selon ce proverbe, beaucoup d'évènement imprévus peuvent nous arrivés	Sur cette affaire de moeurs il y a enfin eu un accord de principe	In											ABS				212	1	105	graffiti
CP_F_16	58	16	60.005	1	130	borne	0	0	0				NOM	Mot	main	4	0	CVCCV	CVVC	94	95	19	20	1775	Femme	18_VOC_120210-0065.wav	Dans le sud j'ai récupéré cette borne des années 1900	Malgré le mauvais temps le déménagement de pierre s'est bien passé	In	0		1.69	8.04	286.62	8.35	499.6	20.61	1229.39	788.72	NR				14	1	106	granules	2	1
CP_F_16	58	16	60.005	1	131	maison	0	0	0				NOM	Mot	haine	0	0	CVVCVC	CVVCV	93	100	30	18	2779	Femme	31_VOC_120209-0046.wav	vendredi, j'ai repéré une charmante petite maison à la campagne	Avant restauration, la façade de ce batîment était toute noire	A		0	570.3	461.55	31.49	605.75	33.1	575.34	52.5	49.39	NR				25	1	107	charmante	1	1
CP_F_16	58	16	60.005	1	132		0	0	0					Non-Mot	gilot	0	4							2639	Femme	11_VOC_120210-0068.wav	Avec les ogives nucléaires on peut détruire des villes partout dans le monde	Ayant égaré mon répertoire je ne peux plus appeler personne	In											ABS				231	1	108	égaré
CP_F_16	58	16	60.005	1	133		0	0	0					Non-Mot	chérure	0	4							2217	Femme	35_VOC_120210-0073.wav	Avec cette routine je vais finir par mourir d'ennuis à mon travail	Les grillons sont arrivées depuis plusieurs semaines juste après les pluies	In											ABS				161	1	109	grillons
CP_F_16	58	16	60.005	1	134	dandy	0	0	0				NOM	Mot	raisin	4	0	CVCCV	CVVCVC	72	100	25	27	2398	Femme	40_VOC_120209-0034.wav	Nous ne l'avons jamais vu vêtu comme un dandy avant cette sortie	Luc et Maria ont beaucoup dormi depuis notre retour de Week-end	A	1	1	2.61	3.18	5.88	2.87	9.4	3.51	9.53	4.86	NR				18	1	110	robert	1	1
CP_F_16	58	16	60.005	1	135	carotte	0	0	0				NOM	Mot	lapin	0	0	CVCVCCV	CVCVC	95	100	20	25	2623	Femme	37_VOC_120209-0035.wav	Sans même avoir demandé Thomas a pris une carotte sur l'étalage	Finalement, nous avons parfaitement calculer nos jours de travail	A	0	1	2.45	2.97	26.59	7.12	39.28	8.31	32.43	16.76	R				85	1	111	thomas	3	1
CP_F_16	58	16	60.005	1	136		0	0	0					Non-Mot	tonure	4	4							2419	Femme	9_VOC_120209-0046.wav	C'est à la narine qu'il s'est fait un percing ; d'ailleurs il est réussi	Suite à cela une partie de la population se sent menacé	A											ABS				184	1	112	sainte
CP_F_16	58	16	60.005	1	137		0	0	0					Non-Mot	armail	4	4							875	Femme	32_VOC_120210-0060.wav	Son petit museau est toujours là où il ne faut jamais qu'il se trouve	Le premier pas sur le lune a eu lieu en 1969	In											ABS				216	1	113	sanguin
CP_F_16	58	16	60.005	1	138	boisson	0	0	0				NOM	Mot	querelle	4	0	CVVCCVC	CVVCVCCV	96	95	27	23	1167	Femme	12_VOC_120210-0061.wav	C'est une drôle de boisson que j'ai gouté la semaine dernière chez Marie	Juste après la vaiselle, tu iras faire tourner une machine à laver	In	0	0	11.73	7.36	10.63	18.55	12.84	13.24	12.77	6.42	NR				32	1	114	touche	1	2
CP_F_16	58	16	60.005	1	139	regret	0	0	0				NOM	Mot	poète	4	0	CVCCVC	CVVCV	90	100	22	16	1065	Femme	21_VOC_120210-0070.wav	Je n'ai aucun regret quand je pense à ce que Jean-Pierre est devenu	Notre expérience n'a pas vraiment fonctionné comme nous l'avions espéré	In	1	1	7.25	29.32	16.98	13.77	22.65	40	35.95	23.45	NR				34	1	115	prophétie	1	1
CP_F_16	58	16	60.005	1	140		0	0	0					Non-Mot	marmire	0	4							1907	Femme	46_VOC_120210-0063.wav	Au fond du placard il y a toujours des vêtements qui ne sont pas pliés	La disuation nucléaire a été inspiré par le Générale	In											ABS				219	1	116	inspiré
CP_F_16	58	16	60.005	1	141	tabouret	0	0	0				NOM	Mot	chaise	0	0	CVCVVCVC	CCVVCV	100	100	26	14	1445	Femme	25_VOC_120209-0036.wav	Claire a pris le tabouret que paul avait cassé la semaine dernière	Francine ne parle plus à son voisin de palier car il est grossier	A	1	0	2.79	15.47	32.7	3.19	40.02	18.38	118.31	86.35	R				109	1	117	semaine	1	1
CP_F_16	58	16	60.005	1	142		0	0	0					Non-Mot	pleutrad	0	4							2835	Femme	43_VOC_120209-0042.wav	Enfin, le tournage va pouvoir débuter dès le mois de février	dans le rue, de plus en plus de jeune personne portent de gros casques audio	A											ABS				185	1	118	mois
CP_F_16	58	16	60.005	1	143	heure	0	0	0				NOM	Mot	minute	0	0	CVVCV	CVCVCV	100	100	26	30	1952	Femme	30_VOC_120209-0035.wav	Nous avons décidé de d'annuler vu l'heure a laquelle ils sont parti	Les bouquins de Thimotée deviennent de plus en plus lourd à chaque année	A	0	0	415.4	439.86	144.83	709.79	342.28	924.05	201.42	60.74	R				89	1	119	décidé	1	2
CP_F_16	58	16	60.005	1	144		0	0	0					Non-Mot	ivorre	4	4							2282	Femme	27_VOC_120210-0070.wav	Tiens bien ton guidon car on va passer sur une route couverte de pierres	Le dioxyde de carbone est naturellement présent dans l'atmosphère	In											ABS				238	1	120	dérivé
CP_F_16	58	16	60.005	1	145		0	0	0					Non-Mot	trabilme	0	4							2264	Femme	25_VOC_120210-0071.wav	Il mit ses manchettes préférés pour le mariage de son petit cousin	C'est une belle cité village que nous avons visité dans le soirée	In											ABS				211	1	121	village
CP_F_16	58	16	60.005	1	146		0	0	0					Non-Mot	catrable	4	4							1049	Femme	5_VOC_120210-0059.wav	Enfile des bretelles car c'est bien plus élégant pour la cérémonie	Jamais il ne retrouvera la vivacité qu'il possedait avant	In											ABS				218	1	122	notes
CP_F_16	58	16	60.005	1	147		0	0	0					Non-Mot	foiblesse	4	4							853	Femme	27_VOC_120210-0065.wav	Ce fut le rali le plus sympa que je n'ai jamais fait de ma vie	on a prévu plus de 40 degré selcius pour la semaine prochaine	In											ABS				220	1	123	nuit
CP_F_16	58	16	60.005	1	148	session	0	0	0				NOM	Mot	lézard	4	0	CVCCVVC	CVCVCC	100	88	20	18	2413	Femme	37_VOC_120210-0077.wav	J'ai vu qu'il manquait une copie lors de la session de janvier dernier	La compétition que nous avons vu hier était exceptionnelle	In	0	1	2.36	1.89	4.9	3.29	6.16	2.3	11.42	7.5	NR				2	1	124	lèvres	1	1
CP_F_16	58	16	60.005	1	149		0	0	0					Non-Mot	gaite	4	4							1036	Femme	16_VOC_120210-0064.wav	L'arrivée des robots dans nos foyer a commencé vers les sixtie's	en regardant la carte j'ai remarqué qu'il y a un château non loin	In											ABS				154	1	125	questionnerais
CP_F_16	58	16	60.005	1	150		0	0	0					Non-Mot	idyte	0	4							2979	Femme	13_VOC_120209-0046.wav	J'aime beaucoup le porto surtout quand il est bien frais avec des glaçons	Mon bureau est particulièrement bien rangé par rapport aux autres	A											ABS				183	1	126	porto
CP_F_16	58	16	60.005	1	151	question	0	0	0				NOM	Mot	soleil	4	0	CVVCCVVC	CVCVVC	100	92	21	13	2594	Femme	25_VOC_120209-0044.wav	Face à l'assemblé Gérald a posé une question vraiment étonnante	Célestine a égaré le numéro que je lui avait donné	A	0	1	293.63	232.5	120.72	411.82	123.34	328.45	334.39	328.78	NR				24	1	127	masse	1	1
CP_F_16	58	16	60.005	1	152		0	0	0					Non-Mot	juipan	4	4							1489	Femme	26_VOC_120209-0047.wav	Il est le meilleur tireur que tous ceux que j'ai rencontrer dans ma vie	Ces fonctions sont vraiment variables selon les époques et les cultures	A											ABS				132	1	128	terrible
CP_F_16	58	16	60.005	1	153		0	0	0					Non-Mot	ideau	4	4							1276	Femme	26_VOC_120209-0048.wav	C'est bien le stylo que j'ai perdu lors de notre dernière entrevue	Mon petit clavier sans fil est tombé dans les escaliers jeudi soir	A											ABS				144	1	129	prison
CP_F_16	58	16	60.005	1	154		0	0	0					Non-Mot	foiseaux	4	4							1286	Femme	9_VOC_120209-0042.wav	Allume une lanterne car la nuit va très vite tomber sur nos invités	Il a senti qu'il n'était pas à la hauteur lors de son grand oral	A											ABS				150	1	130	hiver
CP_F_16	58	16	60.005	1	155		0	0	0					Non-Mot	indine	4	4							1020	Femme	5_VOC_120210-0063.wav	Ne mange pas d'avoine sans l'avoir cuisiné avant car ce n'est pas bon	En hommage à nôtre président nous ferons une commémoration	In											ABS				224	1	131	salubre
CP_F_16	58	16	60.005	1	156		0	0	0					Non-Mot	sifflourt	4	4							1064	Femme	43_VOC_120209-0039.wav	Après la secousse d'aujourd'hui nous seront plus prudent dorénavant	Vue depuis la colline l'appartement d'Hervé paraît vraiment très haut	A											ABS				200	1	132	menton
CP_F_16	58	16	60.005	1	157		0	0	0					Non-Mot	magreux	4	4							2041	Femme	7_VOC_120209-0032.wav	Il a trop d'orgueil pour admettre qu'il a eu tort de parler ainsi	A la fin de l'année 90 il y a eu des attentats	A											ABS				146	1	133	aveu
CP_F_16	58	16	60.005	1	158		0	0	0					Non-Mot	filaune	4	4							996	Femme	35_VOC_120210-0064.wav	C'est la même monture que celle que je me suis achetée il y a trois ans	Aux États-Unis il y a plus de délit par rapport à chez nous	In											ABS				168	1	134	fendre
CP_F_16	58	16	60.005	1	159	santé	0	0	0				NOM	Mot	maladie	4	0	CVCCV	CVCVCVV	90	96	11	28	1147	Femme	7_VOC_120210-0072.wav	Je sais que sa santé ne s'est pas améliorée depuis sa rupture	La liberté est l'un des trois piliers fondateur de la république	In	0	0	88.58	52.43	52.18	88.69	66.04	52.7	60.68	49.59	R				96	1	135	poules	1	1
CP_F_16	58	16	60.005	1	160	mémoire	0	0	0				NOM	Mot	souvenir	4	0	CVCVVCV	CVVCVCVC	96	100	27	18	1125	Femme	46_VOC_120210-0075.wav	Je n'ai plus de mémoire du tout depuis que je suis ce nouveau traitement	La prochaine fois fais un petit mot à l'agence pour la déclaration	In		1	56.6	105.74	30.45	60.87	63.24	110.88	197.03	106.69	R				92	1	136	trouble	1	2
CP_F_16	58	16	60.005	1	161	boire	0	0	0				VER	Mot	alcool	4	0	CVVCV	VCCVVC	100	100	30	28	1346	Femme	23_VOC_120209-0034.wav	Il continu de boire malgré les instructions de son généraliste	Ce week end, j'ai pris un bon bol d'air avant de monter sur le manège	A		1	142.15	100.27	40.29	339.05	41.3	274.32	42.84	39.73	R				108	1	137	douche	2	1
CP_F_16	58	16	60.005	1	162	sphère	0	0	0				NOM	Mot	pagaie	0	0	CCCVCV	CVCVVV	100	88	23	27	1439	Femme	45_VOC_120209-0042.wav	Il a construit une sphère de trois mètres de diamètre pour son expo	Antonin n'a aucun cendrier chez lui car il n'a jamais fumé	A	0	0	2.48	5.74	0.65	3.9	0.72	9.19	1.08	0.47	NR				53	1	138	construit	1	2
CP_F_16	58	16	60.005	1	163	clinique	0	0	0				NOM	Mot	urgence	0	0	CCVCVCVV	VCCVCCV	95	100	21	23	1957	Femme	32_VOC_120210-0069.wav	Malgré sa taille importante la clinique de la ville n'est pas suffisante	La dernière fois que je suis venu dans cette ville je me suis ennuyé	In	0	0	17.72	10.81	38.78	18.79	53.03	11.82	23.11	21.35	R				69	1	139	venu	2	1
CP_F_16	58	16	60.005	1	164	récit	0	0	0				NOM	Mot	faute	0	0	CVCVC	CVVCV	100	93	22	15	1311	Femme	38_VOC_120210-0068.wav	J'ai entendu ce récit alors que j'étais encore un jeune garçon	Une solution sera trouvée très bientôt par l'agence immobilière	In	1	0	7.12	37.84	163.19	9.89	169.26	56.15	95.2	81.08	NR				33	1	140	agence	1	2
CP_F_16	58	16	60.005	1	165		0	0	0					Non-Mot	caupiac	0	4							1060	Femme	28_VOC_120209-0035.wav	En cas de conflit armé, il est important de respecter les consignes	La justice s'est emparé de cette affaire avant l'action des média	A											ABS				197	1	141	respecter
CP_F_16	58	16	60.005	1	166	capsule	0	0	0				NOM	Mot	médaille	0	0	CVCCVCV	CVCVVCCV	100	96	21	28	1584	Femme	21_VOC_120209-0040.wav	J'ai retiré la capsule à l'aide de ce petit objet bien pratique	Tes branches de lunettes doivent être changés car elles ne sont plus adaptées	A	0	0	3.96	1.82	12.44	5.69	16.32	3.18	16.08	9.53	NR				47	1	142	capsule	2	1
CP_F_16	58	16	60.005	1	167		0	0	0					Non-Mot	nagreau	4	4							2244	Femme	18_VOC_120210-0066.wav	Avant, cette auberge était le repère des artistes de la région	C'est une étrange réforme qui a été menée par notre mairie	In											ABS				236	1	143	unifirais
CP_F_16	58	16	60.005	1	168		0	0	0					Non-Mot	fantisme	4	4							2258	Femme	10_VOC_120210-0060.wav	Contacte son agent pour nôtre représentation de demain soir	Nous sommes à un moment très important de la compagne électorale	In											ABS				162	1	144	goût
CP_F_16	58	16	60.005	1	169	dessert	0	0	0				NOM	Mot	gendarme	4	0	CVCCVCC	CVCCVCCV	100	100	18	24	1916	Femme	39_VOC_120210-0065.wav	Non merci je ne reprendrais pas de dessert bien que j'en ai l'envie	Aujourd'hui, Nous sommes allés à la piscine pour nous raffraichir un peu	In	1	1	11.61	11.62	5.53	13.4	13.67	12.57	43.72	16.15	NR				8	1	145	olive	2	1
CP_F_16	58	16	60.005	1	170	argile	0	0	0				NOM	Mot	école	4	0	VCCVCV	VCVCV	100	100	19	14	1496	Femme	27_VOC_120209-0047.wav	C'est une objet en argile gris que j'ai ramené de mon excursion	Bernard prend toujours quelques instants de répis quand il rentre chez lui	A	0	0	4.25	9.32	197.04	4.26	206.88	9.66	143.99	128.51	NR				52	1	146	violet	1	1
CP_F_16	58	16	60.005	1	171	mensonge	0	0	0				NOM	Mot	vérité	0	0	CVCCVCCV	CVCVCV	96	100	25	24	1283	Femme	46_VOC_120210-0059.wav	Ceci est un gros mensonge que je ne tolèrerai plus maintenant	J'ai oublié mon pull-over sur le siège avant de ton véhicule	In	1	0	33.64	21.89	190.21	61.05	193.24	35.41	140.88	133.38	R				97	1	147	pull-over	1	1
CP_F_16	58	16	60.005	1	172		0	0	0					Non-Mot	hébeux	0	4							1133	Femme	31_VOC_120209-0037.wav	La haie de bambou a poussé à une vitesse absolument incroyable	A l'automne prochain nous irons tous faire un tour sur la côte atlantique	A											ABS				205	1	148	vitesse
CP_F_16	58	16	60.005	1	173		0	0	0					Non-Mot	livonde	4	4							1973	Femme	27_VOC_120210-0071.wav	J'ai vu le gardien qui balayait la cour en partant pour le travail	J'ai vu un beau tableau de Velasquez à l'exposition de Madrid	In											ABS				172	1	149	cortex
CP_F_16	58	16	60.005	1	174	aube	0	0	0				NOM	Mot	pantalon	0	0	VVCV	CVCCVCVC	90	100	22	19	2487	Femme	40_VOC_120210-0064.wav	Christophe Nicolas et Maxime ont veillé jusqu’à l'aube samedi dernier	Le roman que nous avons lu la semaine dernière est très bien écrit	In	0	1	30.04	55.81	31.49	30.32	37.55	57.77	71.76	57.91	NR				11	1	150	semaine	2	1
CP_F_16	58	16	60.005	1	175	église	0	0	0				NOM	Mot	clocher	4	0	VCCVCV	CCVCCVC	100	91	23	12	1193	Femme	37_VOC_120209-0037.wav	C'est vraiment une église ravissante que nous avons visitée hier	Le beau scarabé bleu que Gabriel a capturé s'est échappé	A	0	1	60.2	123.58	1.87	64.75	2.38	145.07	13.65	11.01	R				114	1	151	moche	1	2
CP_F_16	58	16	60.005	1	176	crapule	0	0	0				NOM	Mot	papillon	4	0	CCVCVCV	CVCVCCVC	100	100	23	28	1183	Femme	13_VOC_120210-0065.wav	Je crois que cette crapule sera encore présent à la prochaine soirée	Les loups ont totalement disparu d'europe pendant siècle dernier	In	0	1	4.43	2.5	8.12	7.09	12.28	3.45	20.07	10.68	NR				40	1	152	forces	2	1
CP_F_16	58	16	60.005	1	177	sirène	0	0	0				NOM	Mot	alarme	0	0	CVCVCV	VCVCCV	100	100	22	24	1304	Femme	14_VOC_120210-0071.wav	Hier midi la sirène s'est déclenchée suite à notre arrivée	Suite à la panne de tramway, Nous sommes arrivés extrêmement en retard	In	0	0	8.06	10.34	16.71	11.35	19.29	17.5	7.84	6.35	R				99	1	153	tramway	1	2
CP_F_16	58	16	60.005	1	178	dalle	0	0	0				NOM	Mot	lettre	0	0	CVCCV	CVCCCV	100	100	23	28	2025	Femme	31_VOC_120210-0069.wav	Chez Grégoire nous avons commencé la dalle pour débuter des travaux	Le blouzon en cuire de mon petit frère a vraiment couté une fortune	In	0	0	12.35	13.38	108.79	13	156.77	29.19	256.01	140.88	NR				1	1	154	cuire	2	1
CP_F_16	58	16	60.005	1	179	aquarium	0	0	0				NOM	Mot	poisson	0	0	VCVVCVVC	CVVCCVC	96	100	28	12	2132	Femme	16_VOC_120210-0061.wav	Quand il fait chaud, il nettoie toujours son aquarium une fois par semaine	Cassandre et Alain n'ont pas du tout voulu échanger leur téléphone	In	1	1	3.94	5.2	53.61	4.26	81.51	5.88	54.46	30.14	R				75	1	155	alain	1	1
CP_F_16	58	16	60.005	1	180		0	0	0					Non-Mot	lagour	4	4							971	Femme	33_VOC_120210-0065.wav	Tu vois ce cadran, il a appartenu à mon grand-père paternel	Le capitaine n'a pas été très convaincu par nôtre prestation	In											ABS				156	1	156	collage
CP_F_16	58	16	60.005	1	181		0	0	0					Non-Mot	phyrtique	4	4							1080	Femme	44_VOC_120210-0066.wav	Cette petite enceinte de pierre a été construite pendant le moyen age	En période de révision Adrien ne sort plus du tout de chez lui	In											ABS				176	1	157	ficher
CP_F_16	58	16	60.005	1	182	terrasse	0	0	0				NOM	Mot	navire	4	0	CVCCVCCV	CVCVCV	100	91	22	24	2578	Femme	19_VOC_120210-0072.wav	J'ai retrouvé mon cher ami Maxence dans une terrasse de centre ville	Laurence n'arrive pas a utiliser son nouveau logiciel de compte	In	0	1	9.66	61.15	15.83	10.57	21.98	74.05	50.2	28.04	NR				6	1	158	bernard	2	1
CP_F_16	58	16	60.005	1	183		0	0	0					Non-Mot	voudiclame	0	4							1054	Femme	15_VOC_120210-0065.wav	Bien que ce transport soit le plus rapide il n'en est pas moins contraignant	Lucas a été très mal poli lors de sa visite chez ses parents	In											ABS				225	1	159	poli
CP_F_16	58	16	60.005	1	184		0	0	0					Non-Mot	gilleul	0	4							2177	Femme	34_VOC_120209-0042.wav	Ils sont en déroute depuis que notre équipe les a vaincu à Toulouse	Louis-Philippe est rentré chez lui avec un bouquet de roses magnifique	A											ABS				135	1	160	déroute
CP_F_16	58	16	60.005	1	185	songe	0	0	0				NOM	Mot	rêve	4	0	CVCCV	CVCV	95	100	22	25	1020	Femme	22_VOC_120210-0068.wav	Il a fait un songe bien étrange alors qu'il était en classe de français	En regardant mon calendrier j'ai vu que j'avais une réunion	In	1	1	3.81	10.68	99.39	4.53	158.75	21.28	128.58	80.2	R				102	1	161	genou	2	2
CP_F_16	58	16	60.005	1	186	saucisse	0	0	0				NOM	Mot	jambon	4	0	CVVCVCCV	CVCCVC	100	100	21	33	1855	Femme	11_VOC_120209-0036.wav	On a encore eu d'affreuses saucisses au déjeuner de la cantine	Anne a laissé échapper ses clés de bureau dans une bouche d'égout	A	0	1	7.37	3.18	8.94	15.89	9.43	8.78	13.24	11.01	R				78	1	162	manger	1	1
CP_F_16	58	16	60.005	1	187	vengeance	0	0	0				NOM	Mot	danseur	0	0	CVCCVVCCV	CVCCVVC	100	100	17	27	1473	Femme	17_VOC_120210-0064.wav	Pierre sait bien que la vengeance n'est pas vraiment le meilleur moyen d'agir	Le trépied que bruno m'a prété la semaine dernière n'est pas solide	In	0	1	27.85	15.88	5.85	28.27	23.05	17.03	25.68	5	NR				37	1	163	trépied	1	1
CP_F_16	58	16	60.005	1	188		0	0	0					Non-Mot	fourmat	0	4							1064	Femme	40_VOC_120210-0073.wav	Plus aucune semence de maïs produite en Amérique n'est naturelle	Je me suis fait livré mon fauteuil club dans la journée de Mercredi	In											ABS				179	1	164	fauteuil-club
CP_F_16	58	16	60.005	1	189		0	0	0					Non-Mot	drigatte	0	4							1153	Femme	18_VOC_120210-0060.wav	C'est bien cette parcelle que je voulais absolument acheter au voisin	Nous n'étions pas les bienvenus lors de la célébration du mariage	In											ABS				229	1	165	bienvenus
CP_F_16	58	16	60.005	1	190	verre	0	0	0				NOM	Mot	gobelet	0	0	CVCCV	CVCVCVC	100	100	29	21	2661	Femme	44_VOC_120209-0034.wav	Avant d'aller travailler, pierre à pris un verre en notre compagnie	Quoi qu'il arrive ne donne pas tes clefs à quelqu'un que tu ne connais pas	A	1	1	154.13	175.2	2.21	176.57	3.25	230.07	4.46	2.16	R				83	1	166	verre	1	1
CP_F_16	58	16	60.005	1	191	remorque	0	0	0				NOM	Mot	charrette	4	0	CVCVCCVV	CCVCCVCCV	100	96	25	28	1525	Femme	3_VOC_120210-0073.wav	On te prète nôtre remorque pour ton déménagement si nécessaire	La thèse de mon ami Sébastien n'est pas encore tout à fait terminée	In	0	0	1.16	5.14	6.63	1.31	6.98	5.54	20.95	16.82	R				98	1	167	sable	2	1
CP_F_16	58	16	60.005	1	192		0	0	0					Non-Mot	feroille	0	4							2114	Femme	26_VOC_120210-0071.wav	C'est la même rengaine que j'entend à chaque fois que tu es très remonté	C'est une grande flèche qui a été posé sur le sommet de la tour	In											ABS				151	1	168	sommet
CP_F_16	58	16	60.005	1	193	pétrole	0	0	0				NOM	Mot	essence	4	0	CVCCVCV	VCCVCCV	91	96	24	27	2523	Femme	36_VOC_120209-0038.wav	A l'avenir, nous acheterons moins de pétrole car il devient trop cher	Cette dame que tu as rencontrée lundi dernier est vraiment jolie	A	1	0	13.71	14.73	32.91	13.84	33.24	15.41	29.46	27.77	R				76	1	169	larme	1	1
CP_F_16	58	16	60.005	1	194	poursuite	0	0	0				NOM	Mot	docteur	0	0	CVVCCVVCV	CVCCVVC	100	88	14	17	2014	Femme	28_VOC_120210-0061.wav	Personne n'a entendu parler de cette poursuite d'hier après-midi	Le nouveau musée possède une architecture assez originale	In	0	1	6.92	12.36	223.48	11.03	233.86	15.47	87.36	83.11	NR				9	1	170	musée	1	1
CP_F_16	58	16	60.005	1	195		0	0	0					Non-Mot	jovel	0	4							2139	Femme	41_VOC_120209-0040.wav	Ici le béton n'est pas de bonne qualité: il y a des fentes partout	Avec ce petit appareil nous pouvons maintenant tout programmer	A											ABS				127	1	171	qualité
CP_F_16	58	16	60.005	1	196	cadence	0	0	0				NOM	Mot	tempo	0	0	CVCVCCV	CVCCV	100	100	25	25	1091	Femme	18_VOC_120209-0047.wav	Avec la cadence que tu prends tu ne rattrappera jamais tous le monde	C'est un bel ordinateur que greg a pu récupéré par un site	A	0	1	2.12	12.64	1.38	2.42	1.44	13.78	1.35	1.22	R				115	1	172	jamais	2	1
CP_F_16	58	16	60.005	1	197	rage	0	0	0				NOM	Mot	colère	4	0	CVCV	CVCVCV	100	100	25	18	2247	Femme	5_VOC_120210-0064.wav	A l'annonce de la très mauvaise nouvelle ça rage a vraiment éclaté	Ces traces de pieds sont restées pendant vraiment très longtemps sur le béton	In	0	0	15.54	44.12	67.91	15.97	68.9	45.34	100.07	92.77	R				70	1	173	agréable	2	1
CP_F_16	58	16	60.005	1	198		0	0	0					Non-Mot	malicostir	0	4							2932	Femme	26_VOC_120209-0041.wav	J'adore la laitue et davantage lorsque c'est ma mère qui la prépare	Ce monsieur ne m'inspire pas confiance malgré son apparante gentillesse	A											ABS				133	1	174	mère
CP_F_16	58	16	60.005	1	199	révolte	0	0	0				NOM	Mot	émeute	0	0	CVCVCCV	VCVVCV	94	100	18	18	1829	Femme	26_VOC_120210-0066.wav	Depuis les derniers crack, des révoltes ont explosé un peu partout	Le grand sapin que nous avons connu étant petit a été coupé	In	0	0	6.35	21.82	4.03	6.66	6.75	25.07	5.81	3.65	R				63	1	175	sapin	2	1
CP_F_16	58	16	60.005	1	200	colonne	0	0	0				NOM	Mot	étoffe	4	0	CVCVCCV	VCVCCV	100	95	21	21	1053	Femme	20_VOC_120210-0060.wav	Ils ont fait une colonne très imposante pour soutenir la toiture	Dans la vie, rien n'est impossible à fair quand on en a la volonté	In	0	0	9.24	25.95	2.9	11.95	3.1	50.07	28.24	19.26	NR				36	1	176	repousse	1	2
CP_F_16	58	16	60.005	1	201	glacier	0	0	0				NOM	Mot	iceberg	0	0	CCVCVVC	VCVCVCC	94	100	19	25	1239	Femme	10_VOC_120209-0040.wav	C'est bien le glacier que nous avons vu sur la carte avant de partir	Nous avons réveillonné dans le nouvel appartement de Karim	A	1	1	4.34	2.16	1.5	5	1.88	3.72	1.42	1.08	R				107	1	177	glacier	1	1
CP_F_16	58	16	60.005	1	202	chômage	0	0	0				NOM	Mot	emploi	4	0	CCVCVCV	VCCCVV	95	100	23	19	1106	Femme	1_VOC_120209-0034.wav	Il est au chômage depuis peu, mais il est trop agée pour se refaire	Cette centrale nucléaire est l'une des plus fiable de tout le pays	A	1	1	12.5	5.41	25.96	12.5	30.94	5.41	29.19	26.42	R				112	1	178	humide	1	1
CP_F_16	58	16	60.005	1	203	besoin	0	0	0				NOM	Mot	enfant	4	0	CVCVVC	VCCVCC	96	100	31	21	2002	Femme	45_VOC_120210-0064.wav	J'ai arreté de fumer pour répondre au besoin de mon partenaire	le déconstructivisme est un mouvement architectural moderniste	In	1		758.04	251.76	287.26	771.24	735.59	266.62	725.68	381.96	NR				12	1	179	blanche	1	1
CP_F_16	58	16	60.005	1	204	triage	0	0	0				NOM	Mot	prénom	4	0	CCVVCV	CCVCVC	95	86	21	15	1513	Femme	4_VOC_120209-0038.wav	En attendant le triage je vais aller chercher un truc à manger	Entre toutes, la couleur orange est celle que Bastien préfère le plus	A	1	1	1.42	1.55	23.18	1.42	25.88	1.55	30.47	24.19	NR				48	1	180	dome	1	1
CP_F_16	58	16	60.005	1	205		0	0	0					Non-Mot	jastesse	0	4							1161	Femme	22_VOC_120209-0044.wav	C'est vraiment une belle voiture de collection que Albert à acheté	Quand Yanis et roy sont arrivés en France ils ne parlaient que l'anglais	A											ABS				201	1	181	albert
CP_F_16	58	16	60.005	1	206		0	0	0					Non-Mot	semard	4	4							1202	Femme	2_VOC_120210-0077.wav	Méfie-toi du rebord de la piscine car il est extremment glissant	Cette ville est en Europe continentale dans le Sud-Est de la France	In											ABS				166	1	182	moules
CP_F_16	58	16	60.005	1	207		0	0	0					Non-Mot	laivaget	4	4							2685	Femme	5_VOC_120209-0045.wav	Faisons preuve de patience car cette opération va durer toute la nuit	C'est vraiment une très belle pièce de porcelaine qu'il m'a montré l'autre jour	A											ABS				138	1	183	trouvaille
CP_F_16	58	16	60.005	1	208		0	0	0					Non-Mot	intreumousse	0	4							1285	Femme	42_VOC_120209-0045.wav	Sa dose de morphine a été augmenté depuis son opération	Gabriel a toujours une grosse pile de linge qui traine dans sa chambre	A											ABS				143	1	184	augmenté
CP_F_16	58	16	60.005	1	209	mouchard	0	0	0				NOM	Mot	blesser	0	0	CVVCCVCC	CCVCCVC	96	100	30	34	1105	Femme	52_VOC_120210-0077.wav	Il cache un mouchard dans les appartements privés de monsieur Durand	Quand nous sommes arrivé à Paris je n'avais pas encore dix huit ans	In	1		4.16	1.62	19.93	6	103.74	2.77	43.31	8.31	NR				41	1	185	paris	2	1
CP_F_16	58	16	60.005	1	210	cordon	0	0	0				NOM	Mot	nombril	0	0	CVCCVC	CVCCCVC	100	100	13	15	1071	Femme	13_VOC_120209-0033.wav	Tiens bien le cordon que je te donne car je vais m'en servir comme base	Ces petites valises en cuires sont restées fermé pendant bien trop d'années	A	1	1	4.42	9.19	4.26	5.21	4.34	12.23	5.54	5.2	R				113	1	186	donne	1	1
CP_F_16	58	16	60.005	1	211		0	0	0					Non-Mot	locirne	0	4							2177	Femme	25_VOC_120210-0065.wav	C'est un beau pompier qui m'a apporter le calendrier cette année	Rien n'est plus insupportable que la circulation de ce boulevard	In											ABS				213	1	187	insuportable
CP_F_16	58	16	60.005	1	212		0	0	0					Non-Mot	felogue	4	4							1150	Femme	46_VOC_120209-0044.wav	C'est bien une arnaque dans laquelle je ne serai absolument pas tombée	Suite à cette réforme, tous les loyers ont énormément augmenté	A											ABS				190	1	188	pirogue
CP_F_16	58	16	60.005	1	213		0	0	0					Non-Mot	étarde	0	4							1385	Femme	15_VOC_120209-0039.wav	C'était une belle parade que nous avons vu hier à EuroDisney	Il faut faire la vaisselle avant de quitter la cabane pour le week-end	A											ABS				149	1	189	parade
CP_F_16	58	16	60.005	1	214	croyance	0	0	0				NOM	Mot	religion	4	0	CCVVVCCV	CVCVCVVC	100	100	24	19	1287	Femme	16_VOC_120210-0065.wav	C'est une drôle de croyance par rapport à celle que possèdent les anglais	Ils ont enfin terminé la construction de leur tout premier gratte-ciel	In	0	0	3.3	3.38	22.86	7.95	24.68	6.55	35.07	30.88	R				94	1	190	percé	1	1
CP_F_16	58	16	60.005	1	215		0	0	0					Non-Mot	navruse	4	4							1372	Femme	12_VOC_120209-0036.wav	Tiens bien ton pinceau car sinon tu n'apprendra jamais correctement	Depuis vendredi tous les départs sont retardés d'au moins quatre jours	A											ABS				198	1	191	brave
CP_F_16	58	16	60.005	1	216		0	0	0					Non-Mot	cogneaux	0	4							2402	Femme	14_VOC_120209-0042.wav	Aurélia mange systématiquement son melon avec une tonne de sucre	Nicolas a terminé de rédigé son bouquin sur ce château	A											ABS				145	1	192	melon
CP_F_16	58	16	60.005	1	217	atome	0	0	0				NOM	Mot	chimie	0	0	VCVCV	CCVCVV	95	100	20	22	1956	Femme	14_VOC_120210-0073.wav	Grâce à des techniques de pointes l'atome peut desormais être observé	Contrairement à nous, josée n'a pas été en retard pendant l'année	In	1	0	1.3	1.82	5.28	2.85	5.29	4.12	5.2	5	R				71	1	193	retard	1	1
CP_F_16	58	16	60.005	1	218	tapage	0	0	0				NOM	Mot	parfum	0	0	CVCVCV	CVCCVC	89	100	28	25	2202	Femme	10_VOC_120209-0035.wav	Nous n'y retournerons pas avec le tapage que font ces animaux	Internet est un outil formidable pour faire des tas de rencontres	A	1	1	1.52	6.01	24.44	1.53	30	6.08	65.74	52.36	NR				23	1	194	retournerons	1	1
CP_F_16	58	16	60.005	1	219	argent	0	0	0				NOM	Mot	monnaie	4	0	VCCVCC	CVCCVVV	100	100	21	31	2279	Femme	35_VOC_120210-0067.wav	J'ai été très surpris quand j'ai vu tout cet argent posé dans l'entrée	Sachez que les jeux olympiques n'ont jamais eu lieu dans notre pays	In	1	0	515.04	194.32	26.82	515.1	27.31	194.39	28.99	25.34	R				68	1	195	paragraphe	2	2
CP_F_16	58	16	60.005	1	220	corbeau	0	0	0				NOM	Mot	budget	4	0	CVCCVVV	CVCCVC	100	97	15	34	1122	Femme	13_VOC_120209-0034.wav	J'entends les corbeaux hurler continuellement depuis bientôt plus d'un jour	Le livre que tu as lu l'autre jour est relativement bien écrit	A	1	1	3.57	3.92	10.54	5.72	11.21	8.85	6.62	5.34	NR				50	1	196	corne	1	1
CP_F_16	58	16	60.005	1	221		0	0	0					Non-Mot	gérrun	0	4							2550	Femme	29_VOC_120209-0043.wav	Le chant des cigales s'entend jusque dans le centre historique de Marseilles	lorsque j'ai récupéré mes lunettes nous n'avions pas vu cette rayure	A											ABS				209	1	197	centre
CP_F_16	58	16	60.005	1	222		0	0	0					Non-Mot	écrume	4	4							1034	Femme	36_VOC_120209-0046.wav	Les grandes averses d'été n'ont pas encore été observées cette année	J'ai vu une rubrique dans un quotidien qui parlait de ton entreprise	A											ABS				124	1	198	poussière
CP_F_16	58	16	60.005	1	223		0	0	0					Non-Mot	lugacielle	4	4							2828	Femme	43_VOC_120209-0046.wav	Ce petit scooter était à ma sœur à l'époque de mes quatorze ans	Jean-Louis a écouté une émission de radio qu'il a trouvé drôle	A											ABS				188	1	199	bœuf
CP_F_16	58	16	60.005	1	224		0	0	0					Non-Mot	hibotte	4	4							2219	Femme	16_VOC_120209-0047.wav	Prends le masque que j'ai repérée pour le bal costumé de ce soir	Le réchauffement climatique se ressent partout même en antarctique	A											ABS				122	1	200	anneaux
CP_F_16	58	16	60.005	1	225		0	0	0					Non-Mot	ginou	0	4							1457	Femme	13_VOC_120209-0047.wav	Nous voulons des orgies à l'issue de chacune de nos representations	En attérissant, j'ai été très soulagé que le vole se termine	A											ABS				147	1	201	issue
CP_F_16	58	16	60.005	1	226		0	0	0					Non-Mot	indace	4	4							2389	Femme	34_VOC_120210-0067.wav	Jules est un martyr car il a préféré le fouet à la trahison	Ce programme de recherche est le fruit d'une longue collaboration	In											ABS				222	1	202	dicton
CP_F_16	58	16	60.005	1	227		0	0	0					Non-Mot	salpidette	4	4							980	Femme	18_VOC_120210-0070.wav	Le bout de citron que Jean-Baptiste a utilisé est encore frais	Je suis allé au théâtre pour la première fois à 21 ans	In											ABS				164	1	203	radio
CP_F_16	58	16	60.005	1	228		0	0	0					Non-Mot	macrode	4	4							2611	Femme	23_VOC_120210-0074.wav	C'est dans cette impasse que je me suis fait casser la figure l'an dernier	Je passe souvent devant ton sallon quand je me ballade au centre ville	In											ABS				160	1	204	slave
CP_F_16	58	16	60.005	1	229		0	0	0					Non-Mot	glavistant	4	4							2130	Femme	14_VOC_120210-0069.wav	Guillaume a une sainte horreur des langoustes même lorsqu'elle sont bien préparées	C'est un magnifique petit garçon que nos voisin du troisième ont eu	In											ABS				240	1	205	pimenté
CP_F_16	58	16	60.005	1	230		0	0	0					Non-Mot	effaisse	0	4							933	Femme	23_VOC_120210-0064.wav	Tous ces haut-fourneaux sont abandonnés depuis les années soixante-dix	J'ai mis un terme à cette relation car Julien était vraiment infecte	In											ABS				173	1	206	relation
CP_F_16	58	16	60.005	1	231		0	0	0					Non-Mot	éplostes	4	4							1279	Femme	53_VOC_120209-0048.wav	Avec ce vaccin je suis tranquille pour au moins dix ans si ce n'est plus	Isabelle nous a montré un entrepot abandonné depuis 10 ans	A											ABS				206	1	207	poudre
CP_F_16	58	16	60.005	1	232		0	0	0					Non-Mot	rambouder	0	4							2257	Femme	20_VOC_120210-0070.wav	Avec cette société nous n'aurons aucun problème pour le nettoyage	Le citronnier que j'ai chez moi est totalement recouvert de fleurs blanches	In											ABS				177	1	208	recouvert
CP_F_16	58	16	60.005	1	233	plastique	0	0	0				NOM	Mot	rire	4	0	CCVCCVCVV	CVCV	100	100	11	15	2751	Femme	23_VOC_120209-0040.wav	Pour la fête de ce soir c'est un objet en plastique qu'il nous faut acheter	Même si Béatrice ne remarque rien son marie est plus perspicace	A		1	12.89	16.82	22.8	13.44	38.88	16.96	155.47	112.57	NR				30	1	209	collant	3	2
CP_F_16	58	16	60.005	1	234	comète	0	0	0				NOM	Mot	impact	0	0	CVCVCV	VCCVCC	100	100	15	20	882	Femme	6_VOC_120210-0068.wav	C'est cette comète dont tu as entendu parlé pendant ton enfance	La pastelle que Rosie a faite ressemble beaucoup à celle de Martin	In	0	1	1.96	2.3	8.36	2.28	9.54	2.5	2.5	2.3	R				103	1	210	pastelle	1	1
CP_F_16	58	16	60.005	1	235	légume	0	0	0				NOM	Mot	organe	0	0	CVCVCV	VCCVCV	100	100	17	19	2610	Femme	39_VOC_120209-0047.wav	Raphaël m'a montré il ya deux jours un légume vraiment gigantesque	Marie a acquis ce petit objet en marbre pour un très bon prix	A	1	1	3.2	2.09	3.14	15.16	13.69	23.45	15.68	6.55	NR				21	1	211	légume	1	1
CP_F_16	58	16	60.005	1	236		0	0	0					Non-Mot	labise	4	4							1199	Femme	13_VOC_120209-0040.wav	J'adore les bananes surtout quand elles sont flambées avec du Bacardi	C'est la mexicaine que j'ai racompagnée juste après notre départ	A											ABS				140	1	212	bois
CP_F_16	58	16	60.005	1	237	pirate	0	0	0				NOM	Mot	tennis	4	0	CVCVCV	CVCCVC	100	100	22	23	1482	Femme	32_VOC_120209-0034.wav	Ce monsieur fut un pirate de l'air pendant les années soixante-dix	J'ai planté un acacia pour complété ma collection botanique	A	1	1	3.88	1.69	11.37	8.14	11.37	5.47	13.24	13.24	NR				56	1	213	trouver	3	1
CP_F_16	58	16	60.005	1	238	gouverneur	0	0	0				NOM	Mot	marmite	0	0	CVVCVCCVVC	CVCCVCV	95	100	24	14	1528	Femme	1_VOC_120209-0037.wav	C'est le nouveau gouverneur qui a pris cette décision très radicale	Les océans recouvrent plus de soixante dix pourcent de la planète	A	1	0	20.96	16.35	2.35	21.73	3.21	18.38	14.66	8.38	NR				49	1	214	décision	1	1
CP_F_16	58	16	60.005	1	239	coiffeur	0	0	0				NOM	Mot	trésor	4	0	CVVCCVVC	CCVCVC	100	100	20	25	1199	Femme	10_VOC_120209-0034.wav	En voyant le coiffeur j'ai pensé qu'il fallait que tu prennes rendez-vous	J'aurai du mieux regarder avant de traverser betement cette route	A	1	1	11.01	13.38	44.86	14.26	49.92	21.82	34.66	20.14	NR				58	1	215	rouge	1	1
CP_F_16	58	16	60.005	1	240		0	0	0					Non-Mot	ingne	4	4							1143	Femme	39_VOC_120209-0038.wav	C'est bien de l'urine de chat que j'ai retrouvé sur ton bel oreiller	Quand Gustave était petit il aimait aller marcher dans la nature	A											ABS				186	1	216	points
CP_F_16	58	16	60.005	1	241		0	0	0					Non-Mot	drite	4	4							2067	Femme	35_VOC_120209-0037.wav	C'est le petit tracteur que mon oncle Pierre a toujours utilisé	C'est la toute dernière ligne droite avant notre départ pour la capitale	A											ABS				136	1	217	certes
CP_F_16	58	16	60.005	1	242		0	0	0					Non-Mot	faillomade	0	4							946	Femme	6_VOC_120210-0077.wav	C'est une contrée que je n'ai encore jamais visité ; j'ai vraiment hâte	Il a déscendu la bibliothèque pour faire de la place au salon	In											ABS				221	1	218	bibliothèque
CP_F_16	58	16	60.005	1	243		0	0	0					Non-Mot	jassiner	4	4							1127	Femme	35_VOC_120210-0070.wav	Il fume des gitanes depuis quarante ans mais il va devoir arrêter	En grammaire une phrase est considérée comme un ensemble de mots	In											ABS				178	1	219	essorer
CP_F_16	58	16	60.005	1	244		0	0	0					Non-Mot	houte	0	4							981	Femme	36_VOC_120210-0060.wav	Avec ce feuillage nous pourrons déjeuner sans avoir d'insolation	C'est un camion vraiment surprenant que nous avons sur l'avenue	In											ABS				153	1	220	camion
CP_F_16	58	16	60.005	1	245	chaussure	0	0	0				NOM	Mot	soulier	0	0	CCVVCCVCV	CVVCVVC	100	88	18	17	1163	Femme	3_VOC_120210-0066.wav	J'ai abimé ma chaussure gauche lors de notre toute dernière sortie	Germain nous a croisé tout près sans nous voir dans la grande rue principale	In	0	1	12.49	8.78	2.53	73.58	9.76	56.49	35.68	4.8	R				95	1	221	rue	1	1
CP_F_16	58	16	60.005	1	246		0	0	0					Non-Mot	impusse	0	4							2422	Femme	30_VOC_120210-0059.wav	Il y a trop de réclames à la télévision aux diffusions des films	Plus jeune j'avais appris les nombres premiers compris entre 1 et 100	In											ABS				227	1	222	nombres
CP_F_16	58	16	60.005	1	247		0	0	0					Non-Mot	gonstole	0	4							3007	Femme	3_VOC_120209-0039.wav	Avec cette tempête qui gronde dehors nous allons rester là toute la nuit	Mon ficus a beaucoup poussé depuis que j'ai eménagé à Lyon	A											ABS				125	1	223	gronde
CP_F_16	58	16	60.005	1	248		0	0	0					Non-Mot	foyeur	4	4							2685	Femme	39_VOC_120209-0048.wav	C'est bien la survie de notre planète qui est en jeu depuis cent ans	Il s'agit d'un élément que je n'avais pas encore considérer	A											ABS				130	1	224	large
CP_F_16	58	16	60.005	1	249	boîte	0	0	0				NOM	Mot	allumette	4	0	CVVCV	VCCVCVCCV	94	96	17	27	1293	Femme	8_VOC_120209-0042.wav	Il n'a pas pris la boîte que j'avais laissée sur le bord de la console	Les données que monsieurs Martin nous a transmises ne sont pas assez fiables	A	0	0	74.58	94.32	4.43	88.81	15.65	134.05	20.88	9.73	R				120	1	225	arbre	1	1
CP_F_16	58	16	60.005	1	250	tourelle	0	0	0				NOM	Mot	livret	0	0	CVVCVCCV	CVCCVC	88	93	18	16	1145	Femme	21_VOC_120210-0059.wav	En allant dans le tourelle j'ai aperçu un gars que je connaissais	Le grand carton de la salle à manger est completement rempli de livres	In	0	1	1.53	1.69	3.1	1.71	3.26	3.92	5.41	4.73	NR				45	1	226	carton	1	1
CP_F_16	58	16	60.005	1	251	retrait	0	0	0				NOM	Mot	foulard	4	0	CVCCVVC	CVVCVCC	100	96	20	26	1295	Femme	44_VOC_120210-0072.wav	Je me suis mis en retrait pour laisser parler ce cher monsieur Martin	L'université a beaucoup changé depuis ces cinquante dernières années	In	1	1	4.63	13.04	3.94	4.87	4.44	13.72	19.19	15.95	NR				44	1	227	matériel	2	1
CP_F_16	58	16	60.005	1	252	rempart	0	0	0				NOM	Mot	donjon	0	0	CVCCVCC	CVCCVC	93	100	15	29	1403	Femme	14_VOC_120209-0036.wav	C'est bien le rempart dont alain nous a longuement parlé l'autre fois	Laura a l'habitude de noter tous ces contacts dans un carnet	A	1	1	1.56	8.31	2.94	2.95	3.14	20	3.31	2.84	R				111	1	228	longuement	1	1
CP_F_16	58	16	60.005	1	253	douceur	0	0	0				NOM	Mot	tendresse	4	0	CVVCVVC	CVCCCVCCV	92	91	26	23	2712	Femme	47_VOC_120209-0048.wav	Dans cette ville du Sud-Ouest il reigne une douceur qu'on ne connaissait pas	Mon carton d'affaire est vide depuis que je suis arrivé au bureau	A	0	0	16.02	66.08	15.66	16.87	15.87	70	61.69	59.39	R				86	1	229	galère	1	1
CP_F_16	58	16	60.005	1	254	folie	0	0	0				NOM	Mot	délire	4	0	CVCVV	CVCVCV	90	95	22	20	2438	Femme	44_VOC_120209-0043.wav	Depuis que son mari l'a quitté sa folie a beaucoup empiré	Le briquet que bénédicte possède est un bien d'une très grande valeur	A	0	1	49.01	52.43	10.93	52.39	13.2	60.74	19.8	16.62	R				88	1	230	promotion	1	2
CP_F_16	58	16	60.005	1	255		0	0	0					Non-Mot	hauser	0	4							891	Femme	44_VOC_120210-0068.wav	Avec la vodka qu'Emmanuel a apporté nous ferons des coktails	C'est notre sportif préféré depuis notre arrivée dans ce lycée	In											ABS				169	1	231	sportif
CP_F_16	58	16	60.005	1	256	dessinateur	0	0	0				NOM	Mot	commun	0	0	CVCCVCVCVVC	CVCCVC	100	100	21	24	1492	Femme	39_VOC_120209-0033.wav	Jacques est un dessinateur que j'admire énormément pour son talent	Auguste est resté sur son petit siège du salon pour se reposer	A	1	1	1.08	5.27	13.84	1.86	13.98	7.3	22.77	21.49	NR				51	1	232	dessinateur	1	2
CP_F_16	58	16	60.005	1	257	poignée	0	0	0				NOM	Mot	buffet	0	0	CVVCCVV	CVCCVC	100	100	26	20	1177	Femme	16_VOC_120210-0063.wav	J'ai recassé la poignée que Jean-claude est venu réparer hier	Selon certains scientifiques Il n'y a pas de réchauffement climatique	In	0	1	11.65	36.35	6.63	13.61	6.93	46.08	21.35	20.14	NR				31	1	233	certains	1	1
CP_F_16	58	16	60.005	1	258	anatomiste	0	0	0				NOM	Mot	crocodile	4	0	VCVCVCVCCV	CCVCVCVCV	93	100	15	16	2125	Femme	27_VOC_120209-0033.wav	Alexandre a rencontré un anatomiste qui écrit des livres	Mon amie Maelle n'a jamais vraiment été une très grande littéraire	A		1	0	0.27	6.14	0	9.26	0.34	5.2	4.05	NR				28	1	234	brebis	1	1
CP_F_16	58	16	60.005	1	259		0	0	0					Non-Mot	ivragnet	4	4							1953	Femme	44_VOC_120210-0067.wav	Il est sous pression depuis qu'il a ce poste à responsabilité	Depuis notre appartement, nous pouvons observer le sommet du Mont-Blanc	In											ABS				152	1	235	volontairement
CP_F_16	58	16	60.005	1	260	bravoure	0	0	0				NOM	Mot	courage	4	0	CCVCVVCV	CVVCVCV	100	100	22	27	1508	Femme	6_VOC_120209-0038.wav	Il a montré sa bravoure en gravissant le sommet de la montagne	Pendant ses vacances, il est monté dans le plus haut monument du monde	A	0	1	2.78	3.18	70.7	2.78	70.73	3.18	70.34	69.8	R				116	1	236	pont	1	1
CP_F_16	58	16	60.005	1	261		0	0	0					Non-Mot	lingeur	0	4							2061	Femme	19_VOC_120209-0034.wav	Tiens moi bien l'échelle que je puisse grimper là-haut en toute sécurité	Les crimes et délits ont beaucoup diminuer depuis le dernier semestre	A											ABS				207	1	237	échelle
CP_F_16	58	16	60.005	1	262		0	0	0					Non-Mot	espacle	4	4							1036	Femme	34_VOC_120209-0034.wav	Le coût de revient de ce produit industriel n'est pas très élevé	Je n'ai pas pensé a fermer les rideaux avant d'aller me coucher	A											ABS				134	1	238	brume
CP_F_16	58	16	60.005	1	263		0	0	0					Non-Mot	tinate	0	4							1258	Femme	28_VOC_120209-0039.wav	N'oublie pas tes bagages à l'aéroport, sinon tu devras attendre	Notre entreprise va engager d'important travaux de renouvellement	A											ABS				189	1	239	aéroport
CP_F_16	58	16	60.005	1	264	tomate	0	0	0				NOM	Mot	rouge	0	0	CVCVCV	CVVCV	100	89	21	19	2168	Femme	22_VOC_120210-0060.wav	C'est bien connu de tous, Benoît aime la tomate même quand elle est cuite	En arrivant au labo je me suis senti vraiment très fatigué	In	0		7.88	5.74	32.93	20.77	37.14	13.31	68.38	62.77	R				67	1	240	labo	1	2
CP_F_15	57	15	60.005	1	1					0	0	0		Non-Mot	minaf	0	4							1237	Femme	43_VOC_120209-0030.wav	Ce monsieur est le recteur de l'académie depuis 82	Je connais très bien cet artiste car nous étions à la fac ensemble	In												19	1	1				artiste
CP_F_15	57	15	60.005	1	2					0	0	0		Non-Mot	eimard	0	4							2277	Femme	41_VOC_120209-0030.wav	Je me suis rendu compte que j'avais gardé un jeton de 100 euro	C'est un batiment que cet architecte a construit dans les années trente	A												17	1	2				jeton
CP_F_15	57	15	60.005	1	3					0	0	0		Non-Mot	emmûre	4	4							1102	Femme	44_VOC_120209-0030.wav	Il a reçu un rappel envoyé par la préfecture de police	Mon ami Rémy une galerie d'art dans une village de bourgogne	In												20	1	3				amortisseur
CP_F_15	57	15	60.005	1	4	légion				0	0	0		Mot	recrue	0	0							1173	Femme	25_VOC_120209-0030.wav	Ce fut une légion d'honneur qui lui a été attribué mardi	La commission des affaire sociale a reconnu son role décisif	A												1	1	4				légion
CP_F_15	57	15	60.005	1	5	poussette				0	0	0		Mot	vampire	0	0							2289	Femme	35_VOC_120209-0030.wav	Jacques a eu la gentilesse de réparer la poussette en un instants	la fluctuation des température est bien mesurée de nos jours	In												11	1	5				température
CP_F_15	57	15	60.005	1	6					0	0	0		Non-Mot	borane	4	4							1957	Femme	40_VOC_120209-0030.wav	Claire a renversé un sceau de javel sur mon T-short préféré	Les jeux olympiques ont eu lieu dans le pays le plus fermé du monde	A												16	1	6				neutron
CP_F_15	57	15	60.005	1	7					0	0	0		Non-Mot	missige	0	4							1365	Femme	45_VOC_120209-0030.wav	En m'allongeant sur la banquette je me suis senti bien mieux tout de suite	Je ne sais pas encore très bien me servire de ce petit chalumeau	In												21	1	7				servire
CP_F_15	57	15	60.005	1	8					0	0	0		Non-Mot	aviste	0	4							2563	Femme	39_VOC_120209-0030.wav	Mon collaborateur serges semble avoir a une lubie ces dernier temps	Nous ne pouvons plus assumé nos fonctions suite au mauvais résultats	A												15	1	8				collaborateur
CP_F_15	57	15	60.005	1	9	tortue				0	0	0		Mot	brouillon	4	0							2230	Femme	36_VOC_120209-0030.wav	La mari de ma sœur a gardé une petite tortue de floride	Ce week-end Bernard organise une fête pour l'anniversaire de son fils	In												12	1	9				parfait
CP_F_15	57	15	60.005	1	10	intrus				0	0	0		Mot	suspect	4	0							884	Femme	26_VOC_120209-0030.wav	Il y a un intrus parmi les membres de notre comunauté	le nouveau texte de loi a été retoqué par les sénateurs	A												2	1	10				fric
CP_F_15	57	15	60.005	1	11					0	0	0		Non-Mot	marroine	4	4							2126	Femme	42_VOC_120209-0030.wav	Sébastien voudrait se faire enlever le tatouage qu'il a dans le dos	Avant que nous ne partions je dois remettre le courant dans le garage	A												18	1	11				simple
CP_F_15	57	15	60.005	1	12	tourisme				0	0	0		Mot	passeport	0	0							952	Femme	27_VOC_120209-0030.wav	Avec ce tourisme de masse nous allons développer ce quartier	Après le neuvième jour de compétition on resentait la fatigue	A												3	1	12				masse
CP_F_15	57	15	60.005	1	13	tibia				0	0	0		Mot	lagune	0	0							2373	Femme	31_VOC_120209-0030.wav	Durant le match d'hier il s'est cogné le tibia contre un piquet	Ce phénomène météorologique est rarisime dans nos régions	In												7	1	13				phénomène
CP_F_15	57	15	60.005	1	14	impôt				0	0	0		Mot	joyau	0	0							2120	Femme	33_VOC_120209-0030.wav	Il est tombé des nues en voyant sa feuille d'impot sur le revenu	les incendis ont duré toute la nuit malgré l'intervention des canadairs	In												9	1	14				incendis
CP_F_15	57	15	60.005	1	15	repli				0	0	0		Mot	troupeau	4	0							1275	Femme	30_VOC_120209-0030.wav	il a arraché le repli que j'avais fait sur ma chemise orange	Il était vraiment aux premières loges pour admirer ce feu d'artifice	A												6	1	15				missile
CP_F_15	57	15	60.005	1	16	tricot				0	0	0		Mot	tailleur	4	0							1415	Femme	28_VOC_120209-0030.wav	Elle a bientôt finit le tricot qu'elle a commencé il y a un mois	Mon directeur a effectué une belle croisière pendant les vacances	A												4	1	16				valet
CP_F_15	57	15	60.005	1	17					0	0	0		Non-Mot	eigneau	4	4							2062	Femme	38_VOC_120209-0030.wav	En arrivant à Paris j'ai appris le solfège en quelques semaies	Je n'ai trouvé aucun document intéressant dans ton sac à dos	A												14	1	17				barème
CP_F_15	57	15	60.005	1	18					0	0	0		Non-Mot	devaires	0	4							1206	Femme	47_VOC_120209-0030.wav	Avec un tel slogan il ne devraient pouvoir augmenter beaucoup leur vente	Si tu veux je vais te préter ma sourie sans fil que j'au au bureau	In												23	1	18				préter
[truncated: 10,278 more rows]
[truncated: 67 more columns]

## Sheet: Straight-RAW
ExperimentName	Subject	Session	Display.RefreshRate	Group	Block	Anti_Pro_Mix	AntiS	AntiS.Cycle	AntiS.Sample	ast	blok_mix	coloreyes	Cond	CorrectResponse	faces	List1	List1.Cycle	List1.Sample	List2	List2.Cycle	List2.Sample	Procedure	ProS	ProS.Cycle	ProS.Sample	regard	Running	target.ACC	target.CRESP	target.DurationError	target.OnsetDelay	target.OnsetTime	target.OnsetToOnsetTime	target.RESP	target.RT	target.RTTime	visages	yeux
[truncated: 11,968 more rows]

[truncated: 2 more sheets: Change-RAW, Working-Memory]
